# Supplementary material for: Use Profile of Magnesium Sulfate in Anesthesia in Brazil
Source: Front Pharmacol. 2019 Apr 26;10:429. doi: 10.3389/fphar.2019.00429 (PMC6499034; doi:10.3389/fphar.2019.00429)
Supplement: Supplementary file 1 [file Table_1.XLS]

## Sheet: Answers of questionnaire
Indicação de data e hora	Duration as anesthesiologist:	Do you use magnesium sulfate in anesthesia?	Except for magnesium sulfate, which of the adjuvants do you use in anesthesia? (More than one answer is possible)	What is the clinical effect (s) for the use of magnesium sulphate during anesthesia? (More than one answer is possible)	Which route (s) do you use to administer magnesium sulfate? (More than one answer is possible)	Which of the adverse events of using magnesium sulfate in anesthesia have you witnessed? (More than one answer is possible)	In the case of observed adverse events, how do you classify them in terms of severity? (More than one answer is possible)	What is the intravenous dose you often use in inducing general anesthesia? (only one answer)	What venous dose do you often use to maintain general anesthesia? (only one answer)	Doses used for sedation?
2015-05-05 16:38:32	1 to 5 years	Not	ketamine, lidocaine
2015-05-05 16:43:08	11 to 15 years	Not	clonidine, ketamine
2015-05-05 16:45:36	6 to 10 years	yes	clonidine, ketamine, lidocaine	prevention of myocardial ischemia, decreased anesthetic consumption, inhibition of preterm birth, prevention and treatment of preeclampsia and seizures in eclampsia; bronchodilation, prevention / treatment of cardiac arrhythmias, prevention of hypomagnesemia in large surgeries, reduction of surgical bleeding, reduction of perioperative blood replacement, induced hypotension	intravenous		mild	50-60 mg.kg-1	<30 mg.kg.h	I do not use magnesium sulfate for sedation
2015-05-05 16:48:07	16 to 20 years	Not	clonidine, dexmedetomidine, ketamine, lidocaine
2015-05-05 16:50:06	16 to 20 years	Not	clonidine, ketamine
2015-05-05 16:51:14	more than 20 years	yes	clonidine, ketamine, lidocaine	reduction of the dose of neurointramuscle blocker, decreased anesthetic consumption, prevention and treatment of preeclampsia and seizures in eclampsia, prevention / treatment of cardiac arrhythmias, prevention of myoclonus after venous injection of etomidate, control of fasciculation and myalgia after succinylcholine	intravenous	hypotension	mild	i do not use	<30 mg.kg.h	I do not use magnesium sulfate for sedation
2015-05-05 16:51:32	6 to 10 years	Not	dexmedetomidine, ketamine, lidocaine
2015-05-05 16:55:38	1 to 5 years	Not	clonidine, lidocaine
2015-05-05 16:56:03	more than 20 years	Not	clonidine, dexmedetomidine, ketamine
2015-05-05 16:56:37	Residência médica em andamento	Not	clonidine, dexmedetomidine, ketamine, lidocaine
2015-05-05 17:00:37	Residência médica em andamento	yes	clonidine, dexmedetomidine, ketamine, lidocaine	brain protection, reduction of the dose of neurointramuscle blocker, postoperative analgesia, decreased anesthetic consumption, inhibition of preterm birth, prevention and treatment of preeclampsia and seizures in eclampsia, bronchodilation, prevention / treatment of cardiac arrhythmias, prevention of hypomagnesemia in large surgeries, induced hypotension	intravenous	residual curarization, hypotension, hypermagnesemia	moderate	<30 mg.kg-1	<30 mg.kg.h	I do not use magnesium sulfate for sedation
2015-05-05 17:00:41	11 to 15 years	Not	clonidine
2015-05-05 17:00:44	16 to 20 years	yes	clonidine, dexmedetomidine, ketamine, lidocaine	reduction of the dose of neurointramuscle blocker, postoperative analgesia, prevention and treatment of preeclampsia and seizures in eclampsia, prevention of chronic postoperative pain, prevention of hyperalgesia after use of remifentanil, induced hypotension	intravenous	residual curarization, hypotension	mild	50-60 mg.kg-1	50 to 60 mg.kg.h	I do not use magnesium sulfate for sedation
2015-05-05 17:03:50	more than 20 years	Not	I do not use anesthesia adjuvants
2015-05-05 17:04:27	Residência médica em andamento	yes	clonidine, dexmedetomidine, ketamine, lidocaine	postoperative analgesia, decreased anesthetic consumption, prevention and treatment of preeclampsia and seizures in eclampsia, prevention of chronic postoperative pain, prevention of hyperalgesia after use of remifentanil	intravenous	hypotension	mild	30-40 mg.kg-1	<30 mg.kg.h	I do not use magnesium sulfate for sedation
2015-05-05 17:04:35	more than 20 years	Not	clonidine, lidocaine
2015-05-05 17:05:11	6 to 10 years	yes	clonidine	reduction of the dose of neurointramuscle blocker, postoperative analgesia, bronchodilation, prevention of hypomagnesemia in large surgeries, prevention of chronic postoperative pain, prevention of hyperalgesia after use of remifentanil	intravenous	None	mild	i do not use	<30 mg.kg.h	<30 mg.kg-1
2015-05-05 17:05:58	6 to 10 years	yes	clonidine, ketamine, lidocaine	postoperative analgesia, prevention and treatment of preeclampsia and seizures in eclampsia, bronchodilation, prevention / treatment of cardiac arrhythmias, prevention of hypomagnesemia in large surgeries, prevention of chronic postoperative pain, prevention of hyperalgesia after use of remifentanil	intravenous	residual curarization, hypotension	mild	i do not use	30 to 40 mg.kg.h	I do not use magnesium sulfate for sedation
2015-05-05 17:06:03	6 to 10 years	Not	clonidine, ketamine, lidocaine
2015-05-05 17:06:38	more than 20 years	yes	clonidine, ketamine	reduction of the dose of neurointramuscle blocker, postoperative analgesia, decreased anesthetic consumption, induced hypotension	intravenous, intramuscle	residual curarization, respiratory depression, hypotension	mild	i do not use	<30 mg.kg.h	I do not use magnesium sulfate for sedation
2015-05-05 17:08:02	Residência médica em andamento	yes	clonidine, dexmedetomidine, ketamine, lidocaine	postoperative analgesia, prevention and treatment of preeclampsia and seizures in eclampsia, bronchodilation, prevention of chronic postoperative pain, prevention of hyperalgesia after use of remifentanil	intravenous	residual curarization	mild	30-40 mg.kg-1	<30 mg.kg.h	I do not use magnesium sulfate for sedation
2015-05-05 17:08:48	1 to 5 years	yes	clonidine, dexmedetomidine, ketamine, lidocaine	attenuation of sympathetic response to tracheal intubation, postoperative analgesia, decreased anesthetic consumption, inhibition of preterm birth, prevention and treatment of preeclampsia and seizures in eclampsia, prevention / treatment of cardiac arrhythmias, prevention of chronic postoperative pain, facilitation of tracheal intubation without the use of neurointramuscle blocker, prevention of…	intravenous	None	mild	i do not use	I do not use maintenance doses	I do not use magnesium sulfate for sedation
2015-05-05 17:09:11	6 to 10 years	yes	clonidine, ketamine, lidocaine	prevention of myocardial ischemia, brain protection, decreased anesthetic consumption, inhibition of preterm birth, prevention and treatment of preeclampsia and seizures in eclampsia, prevention / treatment of cardiac arrhythmias, prevention of hypomagnesemia in large surgeries	intravenous, intravenous regional	residual curarization, hypotension, hypermagnesemia	mild	i do not use	30 to 40 mg.kg.h	I do not use magnesium sulfate for sedation
2015-05-05 17:10:33	more than 20 years	yes	clonidine, dexmedetomidine, ketamine, lidocaine	postoperative analgesia, prevention of chronic postoperative pain	intravenous	None	mild	30-40 mg.kg-1	I do not use maintenance doses	I do not use magnesium sulfate for sedation
2015-05-05 17:12:09	1 to 5 years	yes	clonidine, ketamine	reduction of the dose of neurointramuscle blocker, attenuation of sympathetic response to tracheal intubation, postoperative analgesia, decreased anesthetic consumption, inhibition of preterm birth, prevention and treatment of preeclampsia and seizures in eclampsia, adjuvant in spinal anesthesia, prevention / treatment of cardiac arrhythmias, handling of pheochromocytoma, prevention of myoclonus …	intravenous, intramuscle, spinal	residual curarization, respiratory depression, hypotension	moderate	i do not use	<30 mg.kg.h	<30 mg.kg-1
2015-05-05 17:13:30	1 to 5 years	yes	ketamine, lidocaine	reduction of the dose of neurointramuscle blocker, attenuation of sympathetic response to tracheal intubation, postoperative analgesia, decreased anesthetic consumption, bronchodilation, prevention / treatment of cardiac arrhythmias, prevention of hypomagnesemia in large surgeries, prevention / treatment of laryngospasm, prevention of chronic postoperative pain, prevention of hyperalgesia after u…	intravenous	hypotension	mild	30-40 mg.kg-1	I do not use maintenance doses	I do not use magnesium sulfate for sedation
2015-05-05 17:13:51	11 to 15 years	Not	clonidine, ketamine
2015-05-05 17:14:32	11 to 15 years	yes	clonidine, others	prevention and treatment of preeclampsia and seizures in eclampsia, prevention of hypomagnesemia in large surgeries, control of fasciculation and myalgia after succinylcholine, induced hypotension	intravenous, intravenous regional	respiratory depression, hypotension, hypermagnesemia	moderate, severe	i do not use	I do not use maintenance doses	I do not use magnesium sulfate for sedation
2015-05-05 17:16:33	6 to 10 years	Not	clonidine, dexmedetomidine, ketamine
2015-05-05 17:19:15	1 to 5 years	yes	clonidine, ketamine, lidocaine	reduction of the dose of neurointramuscle blocker, postoperative analgesia, decreased anesthetic consumption, bronchodilation, sedation, prevention / agitation treatment on awakening from anesthesia	intravenous	hypotension	mild	30-40 mg.kg-1	I do not use maintenance doses	I do not use magnesium sulfate for sedation
2015-05-05 17:21:00	6 to 10 years	yes	clonidine, dexmedetomidine, ketamine, lidocaine	prevention of myocardial ischemia, brain protection, decreased anesthetic consumption, bronchodilation, prevention / treatment of cardiac arrhythmias, prevention of hypomagnesemia in large surgeries, reduction of surgical bleeding, reduction of perioperative blood replacement	intravenous	residual curarization	mild	30-40 mg.kg-1	<30 mg.kg.h	I do not use magnesium sulfate for sedation
2015-05-05 17:21:02	Residência médica em andamento	yes	clonidine, ketamine, lidocaine	brain protection, attenuation of sympathetic response to tracheal intubation, postoperative analgesia, decreased anesthetic consumption, prevention and treatment of preeclampsia and seizures in eclampsia, prevention of hyperalgesia after use of remifentanil	intravenous	None		30-40 mg.kg-1	I do not use maintenance doses	I do not use magnesium sulfate for sedation
2015-05-05 17:22:55	6 to 10 years	yes	clonidine, ketamine, lidocaine	prevention and treatment of preeclampsia and seizures in eclampsia, bronchodilation, prevention / treatment of cardiac arrhythmias	intravenous	hypotension	mild	i do not use	I do not use maintenance doses	I do not use magnesium sulfate for sedation
2015-05-05 17:23:08	Residência médica em andamento	Not	clonidine, dexmedetomidine, ketamine, lidocaine
2015-05-05 17:23:13	Residência médica em andamento	Not	clonidine, dexmedetomidine, ketamine
2015-05-05 17:26:17	1 to 5 years	Not	clonidine, dexmedetomidine, ketamine, lidocaine
2015-05-05 17:26:46	more than 20 years	yes	clonidine	reduction of the dose of neurointramuscle blocker, postoperative analgesia, decreased anesthetic consumption, prevention and treatment of preeclampsia and seizures in eclampsia, prevention of hyperalgesia after use of remifentanil	intravenous	hypotension	mild	30-40 mg.kg-1	<30 mg.kg.h	<30 mg.kg-1
2015-05-05 17:29:55	Residência médica em andamento	Not	clonidine, ketamine
2015-05-05 17:30:37	more than 20 years	Not	ketamine, lidocaine
2015-05-05 17:32:12	1 to 5 years	Not	clonidine, ketamine, lidocaine
2015-05-05 17:32:27	1 to 5 years	yes	clonidine, ketamine, lidocaine	brain protection, attenuation of sympathetic response to tracheal intubation, postoperative analgesia, decreased anesthetic consumption, bronchodilation, handling of pheochromocytoma, prevention of hypomagnesemia in large surgeries, prevention of hyperalgesia after use of remifentanil, prevention / treatment of shivering, reduction of surgical bleeding, induced hypotension	intravenous	Prolonged emergence from anesthesia	mild	30-40 mg.kg-1	<30 mg.kg.h	<30 mg.kg-1
2015-05-05 17:32:30	1 to 5 years	Not	clonidine, lidocaine
2015-05-05 17:33:16	6 to 10 years	yes	clonidine, ketamine, lidocaine	brain protection, reduction of the dose of neurointramuscle blocker, postoperative analgesia, decreased anesthetic consumption, bronchodilation, prevention of hypomagnesemia in large surgeries, prevention of chronic postoperative pain, prevention of hyperalgesia after use of remifentanil	intravenous	residual curarization, hypotension	mild	30-40 mg.kg-1	I do not use maintenance doses	I do not use magnesium sulfate for sedation
2015-05-05 17:33:18	Residência médica em andamento	Not	clonidine
2015-05-05 17:35:39	Residência médica em andamento	yes	clonidine, ketamine, lidocaine	prevention / treatment of cardiac arrhythmias, prevention of hypomagnesemia in large surgeries, prevention / agitation treatment on awakening from anesthesia	intravenous	None		i do not use	I do not use maintenance doses	I do not use magnesium sulfate for sedation
2015-05-05 17:37:29	more than 20 years	yes	clonidine, dexmedetomidine, ketamine, lidocaine	brain protection, reduction of the dose of neurointramuscle blocker, attenuation of sympathetic response to tracheal intubation, postoperative analgesia, decreased anesthetic consumption, inhibition of preterm birth, prevention and treatment of preeclampsia and seizures in eclampsia, prevention / treatment of cardiac arrhythmias, handling of pheochromocytoma, prevention of hypomagnesemia in large…	intravenous	residual curarization, hypotension	mild	30-40 mg.kg-1	<30 mg.kg.h	<30 mg.kg-1
2015-05-05 17:38:15	1 to 5 years	yes	clonidine, dexmedetomidine, ketamine, lidocaine	brain protection, reduction of the dose of neurointramuscle blocker, postoperative analgesia, decreased anesthetic consumption	intravenous	None		30-40 mg.kg-1	I do not use maintenance doses	I do not use magnesium sulfate for sedation
2015-05-05 17:42:34	Residência médica em andamento	yes	clonidine, dexmedetomidine, ketamine	brain protection, reduction of the dose of neurointramuscle blocker, postoperative analgesia, decreased anesthetic consumption, prevention and treatment of preeclampsia and seizures in eclampsia, bronchodilation, prevention / treatment of cardiac arrhythmias, prevention of hypomagnesemia in large surgeries, prevention of chronic postoperative pain, prevention of hyperalgesia after use of remifent…	intravenous	hypotension	mild	30-40 mg.kg-1	I do not use maintenance doses	I do not use magnesium sulfate for sedation
2015-05-05 17:43:27	Residência médica em andamento	yes	clonidine, dexmedetomidine	reduction of the dose of neurointramuscle blocker, attenuation of sympathetic response to tracheal intubation, postoperative analgesia, decreased anesthetic consumption, prevention of chronic postoperative pain, induced hypotension	intravenous	residual curarization, hypotension	mild	30-40 mg.kg-1	<30 mg.kg.h	I do not use magnesium sulfate for sedation
2015-05-05 17:44:02	Residência médica em andamento	Not	clonidine, dexmedetomidine, ketamine, lidocaine
2015-05-05 17:44:10	1 to 5 years	yes	clonidine, dexmedetomidine, lidocaine	postoperative analgesia, decreased anesthetic consumption, prevention / treatment of cardiac arrhythmias, prevention of chronic postoperative pain, prevention of hyperalgesia after use of remifentanil, induced hypotension, sedation	intravenous	residual curarization,Myocardial depression	mild, moderate	40-50 mg.kg-1	<30 mg.kg.h	40 to 50 mg.kg.h
2015-05-05 17:45:16	Residência médica em andamento	yes	clonidine, ketamine, lidocaine	reduction of the dose of neurointramuscle blocker, postoperative analgesia, decreased anesthetic consumption, prevention and treatment of preeclampsia and seizures in eclampsia, bronchodilation, prevention / treatment of cardiac arrhythmias, handling of pheochromocytoma, prevention of hypomagnesemia in large surgeries, prevention of hyperalgesia after use of remifentanil, reduction of nausea and …	intravenous	residual curarization, hypotension, hypermagnesemia	moderate	30-40 mg.kg-1	40 to 50 mg.kg.h	I do not use magnesium sulfate for sedation
2015-05-05 17:45:58	1 to 5 years	Not	clonidine, dexmedetomidine, ketamine
2015-05-05 17:45:59	11 to 15 years	Not	clonidine, dexmedetomidine, ketamine
2015-05-05 17:46:25	Residência médica em andamento	Not	clonidine, lidocaine
2015-05-05 17:46:30	more than 20 years	Not	clonidine, dexmedetomidine, ketamine, lidocaine
2015-05-05 17:48:21	11 to 15 years	Not	clonidine
2015-05-05 17:49:06	6 to 10 years	yes	clonidine, dexmedetomidine	postoperative analgesia, prevention and treatment of preeclampsia and seizures in eclampsia, prevention of hypomagnesemia in large surgeries	intravenous	None		i do not use	<30 mg.kg.h	I do not use magnesium sulfate for sedation
2015-05-05 17:51:50	1 to 5 years	yes	clonidine, dexmedetomidine, ketamine	prevention of myocardial ischemia, brain protection, reduction of the dose of neurointramuscle blocker, attenuation of sympathetic response to tracheal intubation, postoperative analgesia, decreased anesthetic consumption, inhibition of preterm birth, prevention and treatment of preeclampsia and seizures in eclampsia, bronchodilation, prevention / treatment of cardiac arrhythmias, prevention of h…	intravenous	residual curarization	mild	30-40 mg.kg-1	I do not use maintenance doses	30-40 mg.kg-1
2015-05-05 17:51:52	16 to 20 years	yes	clonidine, ketamine, lidocaine	brain protection, postoperative analgesia, prevention of chronic postoperative pain, reduction of nausea and vomiting	intravenous	residual curarization	mild	30-40 mg.kg-1	<30 mg.kg.h	I do not use magnesium sulfate for sedation
2015-05-05 17:52:41	1 to 5 years	yes	clonidine, ketamine	postoperative analgesia, decreased anesthetic consumption, adjuvant in spinal anesthesia, prevention of chronic postoperative pain, prevention of hyperalgesia after use of remifentanil, induced hypotension	intravenous, nerve plexus	hypotension	mild	30-40 mg.kg-1	30 to 40 mg.kg.h	I do not use magnesium sulfate for sedation
2015-05-05 17:52:45	more than 20 years	Not	clonidine, ketamine
2015-05-05 17:54:19	1 to 5 years	Not	clonidine, ketamine, lidocaine
2015-05-05 17:55:22	1 to 5 years	yes	clonidine, ketamine, lidocaine	decreased anesthetic consumption, prevention and treatment of preeclampsia and seizures in eclampsia, prevention of chronic postoperative pain, prevention of hyperalgesia after use of remifentanil, induced hypotension	intravenous	hypotension	mild	i do not use	<30 mg.kg.h	I do not use magnesium sulfate for sedation
2015-05-05 17:55:48	6 to 10 years	yes	clonidine	brain protection, reduction of the dose of neurointramuscle blocker, attenuation of sympathetic response to tracheal intubation, postoperative analgesia, decreased anesthetic consumption, inhibition of preterm birth, prevention and treatment of preeclampsia and seizures in eclampsia, bronchodilation, adjuvant in spinal anesthesia, prevention / treatment of cardiac arrhythmias, handling of pheochr…	intravenous, spinal	hypotension	mild	i do not use	<30 mg.kg.h	I do not use magnesium sulfate for sedation
2015-05-05 18:00:12	more than 20 years	yes	dexmedetomidine	postoperative analgesia, prevention of hypomagnesemia in large surgeries, prevention of chronic postoperative pain, control of fasciculation and myalgia after succinylcholine, induced hypotension, sedation	intravenous	hypotension, hypermagnesemia	moderate	40-50 mg.kg-1	<30 mg.kg.h	<30 mg.kg-1
2015-05-05 18:02:29	1 to 5 years	Not	clonidine, dexmedetomidine, ketamine, lidocaine
2015-05-05 18:02:54	6 to 10 years	Not	clonidine, ketamine
2015-05-05 18:03:42	11 to 15 years	Not	clonidine, ketamine
2015-05-05 18:04:35	1 to 5 years	Not	clonidine, ketamine, lidocaine
2015-05-05 18:04:57	11 to 15 years	Not	clonidine, dexmedetomidine
2015-05-05 18:05:00	Residência médica em andamento	yes	dexmedetomidine, lidocaine	postoperative analgesia, decreased anesthetic consumption, prevention of hyperalgesia after use of remifentanil	intravenous	residual curarization	moderate	<30 mg.kg-1	<30 mg.kg.h	I do not use magnesium sulfate for sedation
2015-05-05 18:05:25	more than 20 years	yes	clonidine, ketamine, lidocaine	prevention of myocardial ischemia, reduction of the dose of neurointramuscle blocker, attenuation of sympathetic response to tracheal intubation, postoperative analgesia, decreased anesthetic consumption, inhibition of preterm birth, prevention and treatment of preeclampsia and seizures in eclampsia, bronchodilation, prevention / treatment of cardiac arrhythmias, handling of pheochromocytoma, pre…	intravenous	hypotension	mild	30-40 mg.kg-1	<30 mg.kg.h	<30 mg.kg-1
2015-05-05 18:05:29	1 to 5 years	yes	clonidine, ketamine, lidocaine	reduction of the dose of neurointramuscle blocker, decreased anesthetic consumption, prevention and treatment of preeclampsia and seizures in eclampsia, prevention of hypomagnesemia in large surgeries	intravenous	hypotension	moderate	40-50 mg.kg-1	30 to 40 mg.kg.h	I do not use magnesium sulfate for sedation
2015-05-05 18:06:07	16 to 20 years	Not	clonidine, dexmedetomidine, ketamine, lidocaine
2015-05-05 18:08:53	11 to 15 years	yes	clonidine, dexmedetomidine, ketamine, lidocaine	prevention of myocardial ischemia, attenuation of sympathetic response to tracheal intubation, postoperative analgesia, decreased anesthetic consumption, inhibition of preterm birth, prevention and treatment of preeclampsia and seizures in eclampsia, bronchodilation, prevention / treatment of cardiac arrhythmias, handling of pheochromocytoma, prevention of chronic postoperative pain, facilitation…	intravenous	residual curarization, hypotension	mild, moderate	30-40 mg.kg-1	<30 mg.kg.h	I do not use magnesium sulfate for sedation
2015-05-05 18:09:54	1 to 5 years	yes	clonidine, ketamine, lidocaine	reduction of the dose of neurointramuscle blocker, postoperative analgesia, decreased anesthetic consumption, prevention / treatment of cardiac arrhythmias, prevention / treatment of laryngospasm, prevention of chronic postoperative pain, prevention of hyperalgesia after use of remifentanil, induced hypotension, sedation, prevention / agitation treatment on awakening from anesthesia	intravenous	respiratory depression, hypotension	mild	<30 mg.kg-1	I do not use maintenance doses	I do not use magnesium sulfate for sedation
2015-05-05 18:10:30	6 to 10 years	yes	clonidine, dexmedetomidine, ketamine	reduction of the dose of neurointramuscle blocker, postoperative analgesia, prevention and treatment of preeclampsia and seizures in eclampsia, prevention / treatment of cardiac arrhythmias, prevention of hypomagnesemia in large surgeries, prevention of chronic postoperative pain, prevention of hyperalgesia after use of remifentanil	intravenous	hypotension	mild	30-40 mg.kg-1	I do not use maintenance doses	I do not use magnesium sulfate for sedation
2015-05-05 18:12:55	Residência médica em andamento	Not	clonidine, ketamine, lidocaine
2015-05-05 18:14:28	1 to 5 years	Not	clonidine, dexmedetomidine, ketamine, lidocaine
2015-05-05 18:14:33	more than 20 years	Not	dexmedetomidine
2015-05-05 18:17:50	more than 20 years	Not	clonidine, ketamine
2015-05-05 18:19:12	more than 20 years	yes	clonidine, lidocaine	reduction of the dose of neurointramuscle blocker, attenuation of sympathetic response to tracheal intubation, decreased anesthetic consumption, prevention and treatment of preeclampsia and seizures in eclampsia, prevention / treatment of cardiac arrhythmias, handling of pheochromocytoma, prevention of hypomagnesemia in large surgeries, prevention / treatment of laryngospasm, facilitation of trac…	intravenous	residual curarization, hypermagnesemia	moderate	30-40 mg.kg-1	30 to 40 mg.kg.h	30-40 mg.kg-1
2015-05-05 18:23:25	more than 20 years	Not	clonidine, lidocaine
2015-05-05 18:26:57	Residência médica em andamento	yes	clonidine, ketamine, lidocaine	decreased anesthetic consumption, bronchodilation, prevention / treatment of cardiac arrhythmias, prevention of hyperalgesia after use of remifentanil	intravenous, intramuscle	hypermagnesemia	mild	i do not use	I do not use maintenance doses	<30 mg.kg-1
2015-05-05 18:27:33	more than 20 years	yes	clonidine, lidocaine	reduction of the dose of neurointramuscle blocker, postoperative analgesia, decreased anesthetic consumption, prevention and treatment of preeclampsia and seizures in eclampsia, prevention / treatment of cardiac arrhythmias, prevention of hypomagnesemia in large surgeries, prevention of chronic postoperative pain	intravenous	residual curarization, hypermagnesemia	moderate	<30 mg.kg-1	30 to 40 mg.kg.h	I do not use magnesium sulfate for sedation
2015-05-05 18:31:40	Residência médica em andamento	yes	clonidine, dexmedetomidine, ketamine, lidocaine	reduction of the dose of neurointramuscle blocker, decreased anesthetic consumption, prevention and treatment of preeclampsia and seizures in eclampsia, prevention / treatment of cardiac arrhythmias, prevention of hypomagnesemia in large surgeries, induced hypotension, sedation	intravenous	residual curarization, hypotension, Bradycardia	mild, moderate	i do not use	I do not use maintenance doses	30-40 mg.kg-1
2015-05-05 18:32:27	1 to 5 years	yes	clonidine, dexmedetomidine, ketamine, lidocaine	reduction of the dose of neurointramuscle blocker, attenuation of sympathetic response to tracheal intubation, postoperative analgesia, bronchodilation, prevention / treatment of cardiac arrhythmias, handling of pheochromocytoma, prevention of hypomagnesemia in large surgeries, prevention of hyperalgesia after use of remifentanil, na eclampsia/pre	intravenous	hypotension, hypermagnesemia	mild	i do not use	I do not use maintenance doses	I do not use magnesium sulfate for sedation
2015-05-05 18:33:05	6 to 10 years	yes	clonidine, dexmedetomidine, ketamine, lidocaine	postoperative analgesia, decreased anesthetic consumption, prevention and treatment of preeclampsia and seizures in eclampsia, prevention / treatment of cardiac arrhythmias, prevention of chronic postoperative pain, prevention of hyperalgesia after use of remifentanil	intravenous	residual curarization, respiratory depression, hypotension	mild, moderate	<30 mg.kg-1	I do not use maintenance doses	I do not use magnesium sulfate for sedation
2015-05-05 18:36:20	Residência médica em andamento	yes	clonidine, ketamine, lidocaine	postoperative analgesia, decreased anesthetic consumption, prevention and treatment of preeclampsia and seizures in eclampsia;	intravenous	none		40-50 mg.kg-1	30 to 40 mg.kg.h	<30 mg.kg-1
2015-05-05 18:37:44	more than 20 years	yes	ketamine, lidocaine	prevention and treatment of preeclampsia and seizures in eclampsia;	intravenous, intramuscle	hypotension	mild	i do not use	I do not use maintenance doses	I do not use magnesium sulfate for sedation
2015-05-05 18:40:07	more than 20 years	yes	ketamine, lidocaine	prevention and treatment of preeclampsia and seizures in eclampsia;	intravenous	residual curarization	severe	i do not use	I do not use maintenance doses	I do not use magnesium sulfate for sedation
2015-05-05 18:45:54	Residência médica em andamento	yes	dexmedetomidine, ketamine, lidocaine	reduction of the dose of neurointramuscle blocker, attenuation of sympathetic response to tracheal intubation, decreased anesthetic consumption, inhibition of preterm birth, prevention and treatment of preeclampsia and seizures in eclampsia, bronchodilation, prevention / treatment of cardiac arrhythmias, facilitation of tracheal intubation without the use of neurointramuscle blocker, control of f…	intravenous	residual curarization, pain at venous injection, hypotension, Bradycardia	moderate	40-50 mg.kg-1	30 to 40 mg.kg.h	<30 mg.kg-1
2015-05-05 18:48:07	16 to 20 years	yes	clonidine, ketamine, lidocaine, others	reduction of the dose of neurointramuscle blocker, postoperative analgesia, decreased anesthetic consumption, inhibition of preterm birth, prevention and treatment of preeclampsia and seizures in eclampsia, bronchodilation, prevention of hypomagnesemia in large surgeries, prevention of chronic postoperative pain, prevention of hyperalgesia after use of remifentanil	intravenous	residual curarization	moderate, severe	30-40 mg.kg-1	<30 mg.kg.h	40 to 50 mg.kg.h
2015-05-05 18:50:04	Residência médica em andamento	yes	dexmedetomidine, ketamine, lidocaine	attenuation of sympathetic response to tracheal intubation, postoperative analgesia, decreased anesthetic consumption, prevention and treatment of preeclampsia and seizures in eclampsia, prevention / treatment of cardiac arrhythmias, prevention of chronic postoperative pain	intravenous	hypotension	moderate	30-40 mg.kg-1	I do not use maintenance doses	I do not use magnesium sulfate for sedation
2015-05-05 18:51:30	1 to 5 years	yes	clonidine, dexmedetomidine, ketamine, lidocaine	reduction of the dose of neurointramuscle blocker, attenuation of sympathetic response to tracheal intubation, postoperative analgesia, decreased anesthetic consumption, prevention and treatment of preeclampsia and seizures in eclampsia, bronchodilation, prevention / treatment of cardiac arrhythmias, handling of pheochromocytoma, prevention of myoclonus after venous injection of etomidate, preven…	intravenous	hypotension	mild	30-40 mg.kg-1	<30 mg.kg.h	I do not use magnesium sulfate for sedation
2015-05-05 18:52:04	1 to 5 years	yes	clonidine, ketamine, lidocaine	reduction of the dose of neurointramuscle blocker, attenuation of sympathetic response to tracheal intubation, postoperative analgesia, decreased anesthetic consumption, bronchodilation, prevention / treatment of cardiac arrhythmias, prevention of chronic postoperative pain, prevention of hyperalgesia after use of remifentanil, induced hypotension	intravenous	residual curarization, hypotension	mild	40-50 mg.kg-1	<30 mg.kg.h	I do not use magnesium sulfate for sedation
2015-05-05 18:53:29	more than 20 years	Not	ketamine, lidocaine
2015-05-05 18:53:38	6 to 10 years	yes	clonidine, dexmedetomidine, ketamine, lidocaine	brain protection, reduction of the dose of neurointramuscle blocker, attenuation of sympathetic response to tracheal intubation, postoperative analgesia, decreased anesthetic consumption, prevention of hypomagnesemia in large surgeries, prevention of chronic postoperative pain, facilitation of tracheal intubation without the use of neurointramuscle blocker, prevention of hyperalgesia after use of…	intravenous, nerve plexus, intravenous regional	hypotension	mild	40-50 mg.kg-1	30 to 40 mg.kg.h	30-40 mg.kg-1
2015-05-05 19:05:01	more than 20 years	Not	lidocaine
2015-05-05 19:05:38	1 to 5 years	yes	clonidine, dexmedetomidine, ketamine, lidocaine	prevention of myocardial ischemia, brain protection, attenuation of sympathetic response to tracheal intubation, postoperative analgesia, decreased anesthetic consumption, bronchodilation, handling of pheochromocytoma, prevention of chronic postoperative pain, prevention of hyperalgesia after use of remifentanil, induced hypotension, sedation, prevention / agitation treatment on awakening from an…	intravenous	hypotension	mild	40-50 mg.kg-1	<30 mg.kg.h	30-40 mg.kg-1
2015-05-05 19:07:18	1 to 5 years	Not	clonidine, ketamine, lidocaine
2015-05-05 19:07:48	6 to 10 years	yes	clonidine, ketamine	reduction of the dose of neurointramuscle blocker, decreased anesthetic consumption	intravenous	hypotension		50-60 mg.kg-1	I do not use maintenance doses	50-60 mg.kg-1
2015-05-05 19:08:10	16 to 20 years	Not	clonidine, dexmedetomidine, ketamine
2015-05-05 19:08:47	6 to 10 years	yes	clonidine, ketamine, lidocaine	prevention of myocardial ischemia, brain protection, bronchodilation, prevention / treatment of cardiac arrhythmias, control of fasciculation and myalgia after succinylcholine, prevention of hyperalgesia after use of remifentanil	intravenous	None		<30 mg.kg-1	I do not use maintenance doses	I do not use magnesium sulfate for sedation
2015-05-05 19:09:14	11 to 15 years	Not	clonidine, lidocaine
2015-05-05 19:11:03	1 to 5 years	yes	clonidine, dexmedetomidine, ketamine, lidocaine	brain protection, attenuation of sympathetic response to tracheal intubation, postoperative analgesia, decreased anesthetic consumption, prevention and treatment of preeclampsia and seizures in eclampsia, bronchodilation, prevention / treatment of cardiac arrhythmias, handling of pheochromocytoma, prevention of hypomagnesemia in large surgeries, prevention of chronic postoperative pain, facilitat…	intravenous	residual curarization, pain at venous injection, hypotension	mild	30-40 mg.kg-1	<30 mg.kg.h	I do not use magnesium sulfate for sedation
2015-05-05 19:14:30	more than 20 years	Not	clonidine, dexmedetomidine, ketamine
2015-05-05 19:14:31	Residência médica em andamento	yes	clonidine, dexmedetomidine, ketamine, lidocaine	brain protection, reduction of the dose of neurointramuscle blocker, decreased anesthetic consumption, prevention and treatment of preeclampsia and seizures in eclampsia, bronchodilation, prevention / treatment of laryngospasm, prevention of myoclonus after venous injection of etomidate, prevention of hyperalgesia after use of remifentanil, prevention / treatment of shivering, induced hypotension…	intravenous	hypotension	mild	40-50 mg.kg-1	30 to 40 mg.kg.h	30-40 mg.kg-1
2015-05-05 19:18:10	6 to 10 years	yes	ketamine, lidocaine	reduction of the dose of neurointramuscle blocker, postoperative analgesia, prevention and treatment of preeclampsia and seizures in eclampsia, bronchodilation, prevention of chronic postoperative pain, prevention of hyperalgesia after use of remifentanil, induced hypotension	intravenous	residual curarization, hypotension	mild	30-40 mg.kg-1	<30 mg.kg.h	I do not use magnesium sulfate for sedation
2015-05-05 19:18:23	Residência médica em andamento	Not	clonidine, ketamine, lidocaine
2015-05-05 19:21:01	more than 20 years	Not	clonidine, dexmedetomidine, ketamine, lidocaine
2015-05-05 19:21:07	Residência médica em andamento	Not	clonidine, ketamine, lidocaine
2015-05-05 19:21:15	more than 20 years	Not	clonidine, dexmedetomidine, ketamine, lidocaine
2015-05-05 19:22:28	6 to 10 years	Not	clonidine, ketamine, lidocaine
2015-05-05 19:22:38	6 to 10 years	Not	clonidine, ketamine, lidocaine
2015-05-05 19:23:42	more than 20 years	yes	clonidine, dexmedetomidine, ketamine, lidocaine	reduction of the dose of neurointramuscle blocker, attenuation of sympathetic response to tracheal intubation, postoperative analgesia, decreased anesthetic consumption, prevention and treatment of preeclampsia and seizures in eclampsia, bronchodilation, adjuvant in spinal anesthesia, prevention / treatment of cardiac arrhythmias, handling of pheochromocytoma, prevention of hypomagnesemia in larg…	intravenous	residual curarization	mild	30-40 mg.kg-1	<30 mg.kg.h	I do not use magnesium sulfate for sedation
2015-05-05 19:24:07	1 to 5 years	yes	clonidine, ketamine, lidocaine	prevention of myocardial ischemia, brain protection, reduction of the dose of neurointramuscle blocker, attenuation of sympathetic response to tracheal intubation, postoperative analgesia, decreased anesthetic consumption, inhibition of preterm birth, prevention and treatment of preeclampsia and seizures in eclampsia, bronchodilation, prevention / treatment of cardiac arrhythmias, handling of phe…	intravenous	hypotension	mild	40-50 mg.kg-1	<30 mg.kg.h	I do not use magnesium sulfate for sedation
2015-05-05 19:24:19	11 to 15 years	Not	clonidine, ketamine, lidocaine
2015-05-05 19:29:56	more than 20 years	Not	clonidine
2015-05-05 19:30:35	more than 20 years	yes	clonidine, lidocaine	reduction of the dose of neurointramuscle blocker, decreased anesthetic consumption, prevention and treatment of preeclampsia and seizures in eclampsia;	intravenous	Bradycardia	severe	i do not use	<30 mg.kg.h	I do not use magnesium sulfate for sedation
2015-05-05 19:30:50	Residência médica em andamento	Not	dexmedetomidine
2015-05-05 19:32:16	6 to 10 years	Not	clonidine, ketamine
2015-05-05 19:33:00	1 to 5 years	Not	clonidine, ketamine, lidocaine
2015-05-05 19:36:12	Residência médica em andamento	yes	clonidine, dexmedetomidine, ketamine, lidocaine	reduction of the dose of neurointramuscle blocker, postoperative analgesia, decreased anesthetic consumption, prevention of hyperalgesia after use of remifentanil	intravenous	hypotension	mild	i do not use	30 to 40 mg.kg.h	I do not use magnesium sulfate for sedation
2015-05-05 19:37:57	Residência médica em andamento	yes	clonidine, ketamine, lidocaine	brain protection, postoperative analgesia, decreased anesthetic consumption, prevention of chronic postoperative pain, sedation	intravenous	residual curarization	mild	30-40 mg.kg-1	I do not use maintenance doses	I do not use magnesium sulfate for sedation
2015-05-05 19:42:31	more than 20 years	Not	clonidine, ketamine, lidocaine
2015-05-05 19:46:52	6 to 10 years	Not	clonidine, ketamine, lidocaine
2015-05-05 19:50:32	Residência médica em andamento	yes	clonidine, ketamine	brain protection, postoperative analgesia, decreased anesthetic consumption, inhibition of preterm birth, prevention and treatment of preeclampsia and seizures in eclampsia, prevention / treatment of laryngospasm, prevention of chronic postoperative pain, facilitation of tracheal intubation without the use of neurointramuscle blocker, prevention / treatment of shivering, reduction of nausea and v…	intravenous	pain at venous injection		<30 mg.kg-1	<30 mg.kg.h	<30 mg.kg-1
2015-05-05 19:50:57	Residência médica em andamento	Not	clonidine, dexmedetomidine
2015-05-05 19:57:37	6 to 10 years	Not	clonidine, dexmedetomidine, ketamine
2015-05-05 19:58:18	more than 20 years	Not	clonidine, dexmedetomidine, ketamine, lidocaine
2015-05-05 20:04:10	Residência médica em andamento	yes	clonidine, dexmedetomidine, ketamine, lidocaine	reduction of the dose of neurointramuscle blocker, postoperative analgesia, decreased anesthetic consumption, prevention and treatment of preeclampsia and seizures in eclampsia, bronchodilation, prevention of hypomagnesemia in large surgeries, prevention of chronic postoperative pain, prevention / treatment of shivering, tetanus treatment	intravenous	residual curarization	moderate	i do not use	<30 mg.kg.h	30-40 mg.kg-1
2015-05-05 20:04:59	11 to 15 years	yes	clonidine, dexmedetomidine, ketamine, lidocaine	brain protection, reduction of the dose of neurointramuscle blocker, attenuation of sympathetic response to tracheal intubation, postoperative analgesia, decreased anesthetic consumption, bronchodilation, prevention / treatment of cardiac arrhythmias, handling of pheochromocytoma, prevention of hypomagnesemia in large surgeries, prevention of chronic postoperative pain, prevention of hyperalgesia…	intravenous	residual curarization, hypotension, hypermagnesemia	mild	40-50 mg.kg-1	30 to 40 mg.kg.h	I do not use magnesium sulfate for sedation
2015-05-05 20:11:57	1 to 5 years	yes	clonidine, dexmedetomidine, ketamine, lidocaine	brain protection, postoperative analgesia, decreased anesthetic consumption, prevention and treatment of preeclampsia and seizures in eclampsia, prevention / treatment of cardiac arrhythmias, prevention of chronic postoperative pain, prevention of hyperalgesia after use of remifentanil, prevention / agitation treatment on awakening from anesthesia	intravenous	residual curarization, hypotension	mild	30-40 mg.kg-1	<30 mg.kg.h	<30 mg.kg-1
2015-05-05 20:13:11	Residência médica em andamento	Not	clonidine, lidocaine, others
2015-05-05 20:13:51	more than 20 years	Not	I do not use anesthesia adjuvants
2015-05-05 20:27:12	11 to 15 years	Not	ketamine, lidocaine
2015-05-05 20:29:56	1 to 5 years	Not	clonidine, dexmedetomidine, ketamine, lidocaine
2015-05-05 20:31:34	more than 20 years	Not	clonidine, ketamine, lidocaine
2015-05-05 20:45:19	6 to 10 years	Not	clonidine, ketamine, lidocaine
2015-05-05 20:47:25	1 to 5 years	Not	clonidine, dexmedetomidine, ketamine
2015-05-05 20:53:24	more than 20 years	Not	clonidine, ketamine, lidocaine
2015-05-05 20:57:07	6 to 10 years	yes	clonidine, dexmedetomidine, ketamine, lidocaine	brain protection, reduction of the dose of neurointramuscle blocker, attenuation of sympathetic response to tracheal intubation, postoperative analgesia, decreased anesthetic consumption, prevention of chronic postoperative pain, prevention of hyperalgesia after use of remifentanil, sedation	intravenous	hypotension	mild	i do not use	<30 mg.kg.h	<30 mg.kg-1
2015-05-05 20:59:36	more than 20 years	Not	clonidine, dexmedetomidine, lidocaine
2015-05-05 21:01:26	more than 20 years	yes	clonidine, dexmedetomidine, ketamine, lidocaine	postoperative analgesia, decreased anesthetic consumption, prevention of chronic postoperative pain, prevention of hyperalgesia after use of remifentanil	intravenous	hypermagnesemia	mild	i do not use	30 to 40 mg.kg.h	I do not use magnesium sulfate for sedation
2015-05-05 21:06:00	more than 20 years	Not	clonidine
2015-05-05 21:06:03	more than 20 years	Not	clonidine
2015-05-05 21:06:13	11 to 15 years	Not	I do not use anesthesia adjuvants
2015-05-05 21:10:22	6 to 10 years	yes	clonidine, dexmedetomidine	prevention and treatment of preeclampsia and seizures in eclampsia, bronchodilation	intravenous	hypotension	moderate	i do not use	I do not use maintenance doses	I do not use magnesium sulfate for sedation
2015-05-05 21:11:01	6 to 10 years	Not	clonidine, dexmedetomidine, ketamine, lidocaine
2015-05-05 21:11:15	1 to 5 years	Not	clonidine
2015-05-05 21:12:28	Residência médica em andamento	Not	clonidine, dexmedetomidine
2015-05-05 21:13:09	11 to 15 years	yes	ketamine, lidocaine	postoperative analgesia, prevention of hypomagnesemia in large surgeries	intravenous	None		i do not use	I do not use maintenance doses	I do not use magnesium sulfate for sedation
2015-05-05 21:14:13	1 to 5 years	Not	clonidine, dexmedetomidine, ketamine, lidocaine
2015-05-05 21:14:15	more than 20 years	yes	clonidine, dexmedetomidine, ketamine, lidocaine	reduction of the dose of neurointramuscle blocker, postoperative analgesia, decreased anesthetic consumption, prevention and treatment of preeclampsia and seizures in eclampsia, bronchodilation, prevention / treatment of cardiac arrhythmias, prevention of hypomagnesemia in large surgeries, prevention / treatment of laryngospasm, prevention of myoclonus after venous injection of etomidate, prevent…	intravenous	residual curarization	mild	30-40 mg.kg-1	<30 mg.kg.h	I do not use magnesium sulfate for sedation
2015-05-05 21:17:15	1 to 5 years	yes	clonidine, dexmedetomidine, ketamine, lidocaine	postoperative analgesia, decreased anesthetic consumption	intravenous	residual curarization	mild	50-60 mg.kg-1	30 to 40 mg.kg.h	I do not use magnesium sulfate for sedation
2015-05-05 21:18:45	1 to 5 years	yes	clonidine, dexmedetomidine, ketamine, lidocaine	postoperative analgesia, decreased anesthetic consumption, bronchodilation, prevention of hyperalgesia after use of remifentanil	intravenous	hypotension	mild	<30 mg.kg-1	I do not use maintenance doses	I do not use magnesium sulfate for sedation
2015-05-05 21:21:29	16 to 20 years	Not	clonidine
2015-05-05 21:23:20	Residência médica em andamento	yes	clonidine, dexmedetomidine, ketamine, lidocaine	reduction of the dose of neurointramuscle blocker, postoperative analgesia, decreased anesthetic consumption, inhibition of preterm birth, prevention and treatment of preeclampsia and seizures in eclampsia, bronchodilation	intravenous	residual curarization, hypotension	moderate	i do not use	40 to 50 mg.kg.h	<30 mg.kg-1
2015-05-05 21:30:08	1 to 5 years	yes	clonidine, dexmedetomidine, ketamine	reduction of the dose of neurointramuscle blocker, postoperative analgesia, decreased anesthetic consumption, prevention and treatment of preeclampsia and seizures in eclampsia, bronchodilation, prevention / treatment of cardiac arrhythmias, prevention of chronic postoperative pain, prevention of hyperalgesia after use of remifentanil, sedation	intravenous	hypotension	moderate	<30 mg.kg-1	I do not use maintenance doses	I do not use magnesium sulfate for sedation
2015-05-05 21:33:50	1 to 5 years	yes	clonidine, ketamine	reduction of the dose of neurointramuscle blocker, postoperative analgesia, decreased anesthetic consumption, prevention of hyperalgesia after use of remifentanil, prevention / agitation treatment on awakening from anesthesia	intravenous	residual curarization		<30 mg.kg-1	I do not use maintenance doses	I do not use magnesium sulfate for sedation
2015-05-05 21:44:11	1 to 5 years	Not	clonidine, dexmedetomidine, ketamine
2015-05-05 21:56:19	6 to 10 years	Not	clonidine, ketamine, lidocaine
2015-05-05 22:00:05	1 to 5 years	Not	clonidine, dexmedetomidine, ketamine, lidocaine
2015-05-05 22:00:28	16 to 20 years	Not	I do not use anesthesia adjuvants
2015-05-05 22:02:29	1 to 5 years	yes	clonidine, ketamine, lidocaine, others	attenuation of sympathetic response to tracheal intubation, postoperative analgesia, decreased anesthetic consumption, prevention and treatment of preeclampsia and seizures in eclampsia, bronchodilation, prevention / treatment of cardiac arrhythmias, handling of pheochromocytoma, prevention of myoclonus after venous injection of etomidate, prevention of chronic postoperative pain, prevention of h…	intravenous	hypotension	mild	i do not use	30 to 40 mg.kg.h	I do not use magnesium sulfate for sedation
2015-05-05 22:04:04	Residência médica em andamento	yes	clonidine, ketamine, lidocaine	postoperative analgesia, prevention of chronic postoperative pain	intravenous	residual curarization	mild	30-40 mg.kg-1	<30 mg.kg.h	30-40 mg.kg-1
2015-05-05 22:10:53	16 to 20 years	yes	clonidine, dexmedetomidine, ketamine, lidocaine	brain protection, reduction of the dose of neurointramuscle blocker, postoperative analgesia, decreased anesthetic consumption, prevention and treatment of preeclampsia and seizures in eclampsia, bronchodilation, prevention / treatment of cardiac arrhythmias, prevention of chronic postoperative pain, prevention of hyperalgesia after use of remifentanil, prevention / treatment of shivering, reduct…	intravenous	respiratory depression, Intense sedation	moderate	30-40 mg.kg-1	<30 mg.kg.h	I do not use magnesium sulfate for sedation
2015-05-05 22:13:23	Residência médica em andamento	Not	clonidine, ketamine, lidocaine
2015-05-05 22:16:22	Residência médica em andamento	Not	clonidine, dexmedetomidine, ketamine, lidocaine
2015-05-05 22:19:29	Residência médica em andamento	yes	clonidine, lidocaine	postoperative analgesia, prevention and treatment of preeclampsia and seizures in eclampsia, bronchodilation, prevention / treatment of cardiac arrhythmias, prevention of hypomagnesemia in large surgeries, prevention / treatment of laryngospasm, prevention of chronic postoperative pain, prevention of hyperalgesia after use of remifentanil, sedation	intravenous	residual curarization	moderate	i do not use	30 to 40 mg.kg.h	<30 mg.kg-1
2015-05-05 22:19:30	16 to 20 years	Not	clonidine, dexmedetomidine, ketamine, lidocaine
2015-05-05 22:30:35	more than 20 years	Not	clonidine, dexmedetomidine, lidocaine
2015-05-05 22:31:14	1 to 5 years	yes	dexmedetomidine, ketamine, lidocaine	reduction of the dose of neurointramuscle blocker, attenuation of sympathetic response to tracheal intubation, postoperative analgesia, decreased anesthetic consumption, prevention and treatment of preeclampsia and seizures in eclampsia, bronchodilation, prevention / treatment of cardiac arrhythmias, handling of pheochromocytoma, prevention of hypomagnesemia in large surgeries, prevention / treat…	intravenous	hypotension	mild	30-40 mg.kg-1	<30 mg.kg.h	<30 mg.kg-1
2015-05-05 22:31:44	1 to 5 years	yes	dexmedetomidine, ketamine, lidocaine	prevention of myocardial ischemia, reduction of the dose of neurointramuscle blocker, attenuation of sympathetic response to tracheal intubation, postoperative analgesia, decreased anesthetic consumption, prevention and treatment of preeclampsia and seizures in eclampsia, bronchodilation, prevention of hypomagnesemia in large surgeries, facilitation of tracheal intubation without the use of neuro…	intravenous	residual curarization, hypotension	mild	i do not use	30 to 40 mg.kg.h	I do not use magnesium sulfate for sedation
2015-05-05 22:33:56	more than 20 years	Not	clonidine, dexmedetomidine, ketamine, lidocaine
2015-05-05 22:36:10	1 to 5 years	yes	ketamine, lidocaine	brain protection, postoperative analgesia, decreased anesthetic consumption, prevention and treatment of preeclampsia and seizures in eclampsia, prevention of chronic postoperative pain, prevention of hyperalgesia after use of remifentanil, induced hypotension, prevention / agitation treatment on awakening from anesthesia	intravenous	residual curarization, hypermagnesemia	mild	<30 mg.kg-1	40 to 50 mg.kg.h	I do not use magnesium sulfate for sedation
2015-05-05 22:36:43	Residência médica em andamento	Not	clonidine, dexmedetomidine, ketamine, lidocaine
2015-05-05 22:39:11	6 to 10 years	Not	I do not use anesthesia adjuvants
2015-05-05 22:39:34	1 to 5 years	yes	clonidine, ketamine, lidocaine	prevention and treatment of preeclampsia and seizures in eclampsia;	intravenous	residual curarization	moderate	i do not use	I do not use maintenance doses	I do not use magnesium sulfate for sedation
2015-05-05 22:40:37	Residência médica em andamento	yes	clonidine, dexmedetomidine, lidocaine	postoperative analgesia, decreased anesthetic consumption, prevention of hyperalgesia after use of remifentanil	intravenous	hypotension	mild	i do not use	<30 mg.kg.h	I do not use magnesium sulfate for sedation
2015-05-05 22:41:01	more than 20 years	Not	clonidine, dexmedetomidine, ketamine
2015-05-05 22:49:07	1 to 5 years	Not	clonidine, dexmedetomidine, ketamine, lidocaine
2015-05-05 23:08:30	16 to 20 years	Not	clonidine, dexmedetomidine
2015-05-05 23:12:49	more than 20 years	Not	clonidine, lidocaine, others
2015-05-05 23:14:15	more than 20 years	Not	lidocaine, others
2015-05-05 23:17:37	more than 20 years	Not	clonidine, lidocaine
2015-05-05 23:34:45	more than 20 years	yes	clonidine, ketamine, lidocaine	prevention of myocardial ischemia, reduction of the dose of neurointramuscle blocker, attenuation of sympathetic response to tracheal intubation, postoperative analgesia, decreased anesthetic consumption, handling of pheochromocytoma, prevention of chronic postoperative pain, prevention / treatment of shivering, reduction of nausea and vomiting	intravenous	hypotension	mild	<30 mg.kg-1	30 to 40 mg.kg.h	I do not use magnesium sulfate for sedation
2015-05-05 23:38:51	more than 20 years	Not	clonidine, dexmedetomidine, ketamine, lidocaine, others
2015-05-05 23:39:17	1 to 5 years	Not	clonidine, ketamine
2015-05-05 23:46:27	more than 20 years	yes	lidocaine	prevention of myocardial ischemia, attenuation of sympathetic response to tracheal intubation, inhibition of preterm birth, prevention / treatment of cardiac arrhythmias, prevention / treatment of laryngospasm, prevention / treatment of shivering, induced hypotension	intravenous	respiratory depression, hypotension	moderate	30-40 mg.kg-1	<30 mg.kg.h	<30 mg.kg-1
2015-05-05 23:47:54	1 to 5 years	yes	clonidine, ketamine, lidocaine	prevention of myocardial ischemia, postoperative analgesia, decreased anesthetic consumption, prevention and treatment of preeclampsia and seizures in eclampsia, bronchodilation, prevention / treatment of cardiac arrhythmias, prevention of chronic postoperative pain, prevention of hyperalgesia after use of remifentanil, prevention / treatment of shivering	intravenous	hypotension	mild	30-40 mg.kg-1	I do not use maintenance doses	I do not use magnesium sulfate for sedation
2015-05-05 23:48:19	1 to 5 years	Not	clonidine, dexmedetomidine, ketamine, lidocaine
2015-05-05 23:50:52	1 to 5 years	Not	ketamine, lidocaine
2015-05-05 23:55:20	Residência médica em andamento	yes	clonidine, ketamine, lidocaine	reduction of the dose of neurointramuscle blocker, postoperative analgesia, decreased anesthetic consumption, prevention of hypomagnesemia in large surgeries, prevention of myoclonus after venous injection of etomidate, prevention of chronic postoperative pain, control of fasciculation and myalgia after succinylcholine, prevention of hyperalgesia after use of remifentanil, prevention / treatment …	intravenous	hypotension	mild	30-40 mg.kg-1	30 to 40 mg.kg.h	I do not use magnesium sulfate for sedation
2015-05-06 00:03:39	6 to 10 years	Not	clonidine, ketamine, lidocaine
2015-05-06 00:26:55	Residência médica em andamento	Not	dexmedetomidine, ketamine, lidocaine
2015-05-06 01:28:22	11 to 15 years	yes	clonidine, dexmedetomidine, ketamine, lidocaine	reduction of the dose of neurointramuscle blocker, attenuation of sympathetic response to tracheal intubation, postoperative analgesia, decreased anesthetic consumption, prevention / treatment of laryngospasm	intravenous	residual curarization, Heat sensation no tórax	mild	40-50 mg.kg-1	<30 mg.kg.h	I do not use magnesium sulfate for sedation
2015-05-06 01:41:06	1 to 5 years	yes	clonidine, ketamine, lidocaine	brain protection, reduction of the dose of neurointramuscle blocker, postoperative analgesia, decreased anesthetic consumption, prevention and treatment of preeclampsia and seizures in eclampsia, bronchodilation, prevention / treatment of cardiac arrhythmias, prevention of chronic postoperative pain, prevention of hyperalgesia after use of remifentanil, sedation	intravenous	residual curarization	moderate	<30 mg.kg-1	<30 mg.kg.h	<30 mg.kg-1
2015-05-06 03:42:16	Residência médica em andamento	Not	clonidine, lidocaine
2015-05-06 05:06:24	Residência médica em andamento	yes	clonidine, dexmedetomidine, ketamine, lidocaine	prevention of myocardial ischemia, brain protection, attenuation of sympathetic response to tracheal intubation, postoperative analgesia, decreased anesthetic consumption, bronchodilation, prevention / treatment of cardiac arrhythmias, prevention of hypomagnesemia in large surgeries, prevention of chronic postoperative pain, prevention of hyperalgesia after use of remifentanil, reduction of surgi…	intravenous	hypotension	mild	40-50 mg.kg-1	40 to 50 mg.kg.h	I do not use magnesium sulfate for sedation
2015-05-06 07:11:47	Residência médica em andamento	yes	dexmedetomidine, ketamine, lidocaine	postoperative analgesia, decreased anesthetic consumption, prevention and treatment of preeclampsia and seizures in eclampsia, bronchodilation, prevention / treatment of cardiac arrhythmias, prevention of chronic postoperative pain, prevention of hyperalgesia after use of remifentanil, prevention / treatment of shivering, sedation, prevention / agitation treatment on awakening from anesthesia	intravenous, nerve plexus	None		30-40 mg.kg-1	<30 mg.kg.h	30-40 mg.kg-1
2015-05-06 07:15:25	1 to 5 years	Not	clonidine, ketamine, lidocaine
2015-05-06 07:32:18	16 to 20 years	Not	I do not use anesthesia adjuvants
2015-05-06 07:34:43	more than 20 years	yes	clonidine, dexmedetomidine, ketamine, lidocaine	prevention of myocardial ischemia, brain protection, reduction of the dose of neurointramuscle blocker, attenuation of sympathetic response to tracheal intubation, postoperative analgesia, decreased anesthetic consumption, prevention and treatment of preeclampsia and seizures in eclampsia, bronchodilation, prevention / treatment of cardiac arrhythmias, handling of pheochromocytoma, prevention of …	intravenous	residual curarization, pain at venous injection, hypotension	mild	30-40 mg.kg-1	30 to 40 mg.kg.h	30-40 mg.kg-1
2015-05-06 07:39:38	1 to 5 years	Not	clonidine, ketamine, lidocaine
2015-05-06 07:42:18	16 to 20 years	Not	clonidine, dexmedetomidine, ketamine, lidocaine
2015-05-06 07:44:10	1 to 5 years	Not	I do not use anesthesia adjuvants
2015-05-06 07:45:09	1 to 5 years	Not	clonidine, lidocaine
2015-05-06 08:03:00	6 to 10 years	yes	clonidine, dexmedetomidine, ketamine, lidocaine	reduction of the dose of neurointramuscle blocker, postoperative analgesia, decreased anesthetic consumption, prevention and treatment of preeclampsia and seizures in eclampsia, bronchodilation, prevention / treatment of cardiac arrhythmias, prevention of hypomagnesemia in large surgeries, prevention / treatment of laryngospasm, prevention of chronic postoperative pain, prevention / treatment of …	intravenous	residual curarization, hypotension	moderate	<30 mg.kg-1	<30 mg.kg.h	<30 mg.kg-1
2015-05-06 08:15:15	1 to 5 years	yes	clonidine, dexmedetomidine, ketamine, lidocaine	brain protection, attenuation of sympathetic response to tracheal intubation, postoperative analgesia, bronchodilation, prevention / treatment of cardiac arrhythmias, prevention / treatment of laryngospasm, induced hypotension	intravenous	residual curarization	mild	<30 mg.kg-1	I do not use maintenance doses	I do not use magnesium sulfate for sedation
2015-05-06 08:17:33	Residência médica em andamento	yes	clonidine, dexmedetomidine, ketamine, lidocaine	postoperative analgesia, decreased anesthetic consumption, inhibition of preterm birth, prevention of hyperalgesia after use of remifentanil, reduction of nausea and vomiting	intravenous	residual curarization	mild	i do not use	30 to 40 mg.kg.h	I do not use magnesium sulfate for sedation
2015-05-06 08:30:04	1 to 5 years	Not	clonidine, dexmedetomidine, ketamine, lidocaine
2015-05-06 08:38:32	Residência médica em andamento	yes	clonidine, dexmedetomidine, ketamine, lidocaine	postoperative analgesia, decreased anesthetic consumption, prevention and treatment of preeclampsia and seizures in eclampsia;	intravenous	residual curarization, hypotension	mild	i do not use	50 to 60 mg.kg.h	30-40 mg.kg-1
2015-05-06 08:46:01	more than 20 years	Not	ketamine, lidocaine
2015-05-06 08:48:38	1 to 5 years	yes	clonidine, dexmedetomidine, ketamine	postoperative analgesia, decreased anesthetic consumption, prevention and treatment of preeclampsia and seizures in eclampsia, bronchodilation, decreased platelet aggregation, prevention / agitation treatment on awakening from anesthesia	intravenous	residual curarization	moderate	i do not use	40 to 50 mg.kg.h	I do not use magnesium sulfate for sedation
2015-05-06 08:52:40	16 to 20 years	yes	clonidine, dexmedetomidine, ketamine, lidocaine	reduction of the dose of neurointramuscle blocker, postoperative analgesia, prevention and treatment of preeclampsia and seizures in eclampsia, prevention of chronic postoperative pain, prevention of hyperalgesia after use of remifentanil, induced hypotension	intravenous	residual curarization, hypotension	mild	50-60 mg.kg-1	50 to 60 mg.kg.h	I do not use magnesium sulfate for sedation
2015-05-06 08:57:48	1 to 5 years	Not	clonidine, ketamine, lidocaine
2015-05-06 09:09:45	6 to 10 years	Not	clonidine
2015-05-06 09:27:40	1 to 5 years	Not	ketamine, lidocaine
2015-05-06 09:31:15	1 to 5 years	yes	clonidine, dexmedetomidine, ketamine, lidocaine	postoperative analgesia, decreased anesthetic consumption, inhibition of preterm birth, prevention and treatment of preeclampsia and seizures in eclampsia, bronchodilation, prevention of chronic postoperative pain, prevention of hyperalgesia after use of remifentanil, prevention / treatment of shivering, reduction of surgical bleeding, reduction of perioperative blood replacement, prevention / ag…	intravenous	residual curarization	mild	i do not use	I do not use maintenance doses	I do not use magnesium sulfate for sedation
2015-05-06 09:31:59	1 to 5 years	yes	clonidine, ketamine, lidocaine	reduction of the dose of neurointramuscle blocker, decreased anesthetic consumption, inhibition of preterm birth, prevention and treatment of preeclampsia and seizures in eclampsia, prevention / treatment of cardiac arrhythmias	intravenous	residual curarization	mild	30-40 mg.kg-1	I do not use maintenance doses	I do not use magnesium sulfate for sedation
2015-05-06 09:32:51	1 to 5 years	yes	ketamine, lidocaine	brain protection, postoperative analgesia, prevention of hyperalgesia after use of remifentanil	intravenous	None		i do not use	I do not use maintenance doses	I do not use magnesium sulfate for sedation
2015-05-06 09:41:05	1 to 5 years	yes	clonidine, dexmedetomidine, ketamine, lidocaine	prevention of myocardial ischemia, brain protection, reduction of the dose of neurointramuscle blocker, attenuation of sympathetic response to tracheal intubation, postoperative analgesia, decreased anesthetic consumption, inhibition of preterm birth, prevention and treatment of preeclampsia and seizures in eclampsia, bronchodilation, prevention / treatment of cardiac arrhythmias, prevention / tr…	intravenous	residual curarization, hypotension	mild	<30 mg.kg-1	30 to 40 mg.kg.h	30-40 mg.kg-1
2015-05-06 09:50:10	Residência médica em andamento	yes	clonidine, ketamine, lidocaine	brain protection, reduction of the dose of neurointramuscle blocker, postoperative analgesia, decreased anesthetic consumption, prevention and treatment of preeclampsia and seizures in eclampsia, bronchodilation, prevention / treatment of cardiac arrhythmias, prevention of hypomagnesemia in large surgeries, prevention of hyperalgesia after use of remifentanil, sedation	intravenous	None		40-50 mg.kg-1	I do not use maintenance doses	40 to 50 mg.kg.h
2015-05-06 10:18:34	1 to 5 years	Not	clonidine, dexmedetomidine, ketamine, lidocaine
2015-05-06 10:34:33	16 to 20 years	Not	clonidine, dexmedetomidine, ketamine, lidocaine
2015-05-06 10:39:55	6 to 10 years	Not	ketamine, lidocaine
2015-05-06 10:40:20	6 to 10 years	Not	clonidine, dexmedetomidine, ketamine
2015-05-06 11:17:24	more than 20 years	Not	ketamine, lidocaine
2015-05-06 11:47:53	more than 20 years	Not	others
2015-05-06 11:58:28	6 to 10 years	Not	clonidine, others
2015-05-06 12:21:17	Residência médica em andamento	yes	clonidine, ketamine, lidocaine	reduction of the dose of neurointramuscle blocker, inhibition of preterm birth, prevention and treatment of preeclampsia and seizures in eclampsia, prevention of hypomagnesemia in large surgeries	intravenous	residual curarization	mild	i do not use	<30 mg.kg.h	I do not use magnesium sulfate for sedation
2015-05-06 12:49:30	11 to 15 years	Not	clonidine, dexmedetomidine, lidocaine
2015-05-06 12:49:31	1 to 5 years	yes	clonidine, ketamine	reduction of the dose of neurointramuscle blocker, decreased anesthetic consumption, prevention / agitation treatment on awakening from anesthesia	intravenous	residual curarization	moderate	i do not use	40 to 50 mg.kg.h	30-40 mg.kg-1
2015-05-06 13:16:47	Residência médica em andamento	yes	clonidine, dexmedetomidine, ketamine, lidocaine	brain protection, reduction of the dose of neurointramuscle blocker, attenuation of sympathetic response to tracheal intubation, postoperative analgesia, decreased anesthetic consumption, bronchodilation, prevention / treatment of cardiac arrhythmias, prevention of hypomagnesemia in large surgeries, prevention of chronic postoperative pain, prevention of hyperalgesia after use of remifentanil, re…	intravenous	hypotension	mild	30-40 mg.kg-1	<30 mg.kg.h	<30 mg.kg-1
2015-05-06 13:22:25	more than 20 years	Not	clonidine
2015-05-06 13:30:40	1 to 5 years	yes	clonidine, dexmedetomidine, ketamine, lidocaine	brain protection, postoperative analgesia, decreased anesthetic consumption, bronchodilation	intravenous	hypotension	mild	30-40 mg.kg-1	<30 mg.kg.h	I do not use magnesium sulfate for sedation
2015-05-06 14:02:37	6 to 10 years	Not	clonidine, ketamine, lidocaine
2015-05-06 15:15:00	11 to 15 years	yes	clonidine, dexmedetomidine, ketamine, lidocaine	brain protection, reduction of the dose of neurointramuscle blocker, attenuation of sympathetic response to tracheal intubation, postoperative analgesia, decreased anesthetic consumption, inhibition of preterm birth, prevention / treatment of cardiac arrhythmias, handling of pheochromocytoma, prevention of chronic postoperative pain, induced hypotension, sedation	intravenous	pain at venous injection, hypotension	mild	40-50 mg.kg-1	40 to 50 mg.kg.h	I do not use magnesium sulfate for sedation
2015-05-06 15:35:51	1 to 5 years	Not	clonidine, dexmedetomidine, ketamine, lidocaine
2015-05-06 15:50:14	16 to 20 years	yes	clonidine, ketamine, lidocaine	prevention and treatment of preeclampsia and seizures in eclampsia, prevention / treatment of cardiac arrhythmias	intravenous	hypotension	moderate	i do not use	I do not use maintenance doses	I do not use magnesium sulfate for sedation
2015-05-06 16:03:37	1 to 5 years	yes	clonidine, dexmedetomidine, ketamine, lidocaine	reduction of the dose of neurointramuscle blocker, attenuation of sympathetic response to tracheal intubation, postoperative analgesia, decreased anesthetic consumption, prevention of chronic postoperative pain, prevention of hyperalgesia after use of remifentanil	intravenous	residual curarization, hypotension	mild	<30 mg.kg-1	50 to 60 mg.kg.h	I do not use magnesium sulfate for sedation
2015-05-06 16:44:41	more than 20 years	Not	clonidine
2015-05-06 17:21:45	6 to 10 years	yes	clonidine, ketamine, lidocaine	postoperative analgesia, decreased anesthetic consumption, prevention and treatment of preeclampsia and seizures in eclampsia, adjuvant in spinal anesthesia, prevention of hypomagnesemia in large surgeries, prevention of chronic postoperative pain, prevention of hyperalgesia after use of remifentanil, prevention / treatment of shivering, sedation	intravenous	None		i do not use	<30 mg.kg.h	I do not use magnesium sulfate for sedation
2015-05-06 17:50:19	more than 20 years	Not	clonidine, ketamine
2015-05-06 17:50:50	more than 20 years	Not	clonidine, dexmedetomidine, ketamine, lidocaine, others
2015-05-06 18:03:13	Residência médica em andamento	yes	clonidine, dexmedetomidine, ketamine	prevention of myocardial ischemia, brain protection, reduction of the dose of neurointramuscle blocker, attenuation of sympathetic response to tracheal intubation, postoperative analgesia, decreased anesthetic consumption, prevention and treatment of preeclampsia and seizures in eclampsia, bronchodilation, prevention / treatment of cardiac arrhythmias, prevention of chronic postoperative pain, pr…	intravenous	hypotension	moderate	30-40 mg.kg-1	I do not use maintenance doses	I do not use magnesium sulfate for sedation
2015-05-06 18:26:20	1 to 5 years	Not	clonidine, ketamine
2015-05-06 18:29:24	more than 20 years	Not	clonidine, ketamine, lidocaine, others
2015-05-06 18:39:16	6 to 10 years	Not	clonidine, ketamine, lidocaine
2015-05-06 18:42:48	1 to 5 years	Not	clonidine, ketamine, lidocaine
2015-05-06 18:50:44	16 to 20 years	yes	clonidine, dexmedetomidine, ketamine, lidocaine	reduction of the dose of neurointramuscle blocker, attenuation of sympathetic response to tracheal intubation, decreased anesthetic consumption, inhibition of preterm birth, prevention and treatment of preeclampsia and seizures in eclampsia, bronchodilation, prevention / treatment of cardiac arrhythmias, prevention of hypomagnesemia in large surgeries, prevention of chronic postoperative pain, fa…	intravenous	respiratory depression	mild	<30 mg.kg-1	<30 mg.kg.h	<30 mg.kg-1
2015-05-06 19:22:33	more than 20 years	Not	clonidine, ketamine
2015-05-06 20:54:55	more than 20 years	yes	ketamine, lidocaine	reduction of the dose of neurointramuscle blocker, attenuation of sympathetic response to tracheal intubation, postoperative analgesia, decreased anesthetic consumption, prevention and treatment of preeclampsia and seizures in eclampsia, prevention of hypomagnesemia in large surgeries, prevention of chronic postoperative pain, reduction of nausea and vomiting, sedation	intravenous	residual curarization, hypotension	moderate	<30 mg.kg-1	<30 mg.kg.h	<30 mg.kg-1
2015-05-06 21:38:26	11 to 15 years	Not	clonidine, dexmedetomidine, lidocaine
2015-05-07 07:26:26	1 to 5 years	yes	clonidine, ketamine, lidocaine	prevention of myocardial ischemia, brain protection, reduction of the dose of neurointramuscle blocker, attenuation of sympathetic response to tracheal intubation, postoperative analgesia, decreased anesthetic consumption, inhibition of preterm birth, prevention and treatment of preeclampsia and seizures in eclampsia, bronchodilation, prevention / treatment of cardiac arrhythmias, handling of phe…	intravenous	hypotension	mild	i do not use	30 to 40 mg.kg.h	I do not use magnesium sulfate for sedation
2015-05-07 08:04:44	1 to 5 years	Not	clonidine, lidocaine
2015-05-07 08:20:02	1 to 5 years	Not	ketamine
2015-05-07 08:42:48	1 to 5 years	yes	clonidine, dexmedetomidine, ketamine, lidocaine	prevention of myocardial ischemia, brain protection, reduction of the dose of neurointramuscle blocker, attenuation of sympathetic response to tracheal intubation, postoperative analgesia, decreased anesthetic consumption, inhibition of preterm birth, prevention and treatment of preeclampsia and seizures in eclampsia, bronchodilation, prevention / treatment of cardiac arrhythmias, handling of phe…	intravenous	hypotension, hypermagnesemia	moderate	40-50 mg.kg-1	<30 mg.kg.h	I do not use magnesium sulfate for sedation
2015-05-07 09:38:48	16 to 20 years	yes	dexmedetomidine, ketamine, lidocaine	brain protection, reduction of surgical bleeding, sedation, prevention / agitation treatment on awakening from anesthesia	intravenous	hypotension	mild	i do not use	I do not use maintenance doses	<30 mg.kg-1
2015-05-07 09:48:11	1 to 5 years	yes	ketamine, lidocaine	postoperative analgesia, prevention and treatment of preeclampsia and seizures in eclampsia, bronchodilation, prevention / treatment of cardiac arrhythmias, prevention of hypomagnesemia in large surgeries	intravenous	None		i do not use	I do not use maintenance doses	I do not use magnesium sulfate for sedation
2015-05-07 09:49:03	1 to 5 years	yes	clonidine, dexmedetomidine, ketamine, lidocaine	brain protection, reduction of the dose of neurointramuscle blocker, attenuation of sympathetic response to tracheal intubation, postoperative analgesia, decreased anesthetic consumption, prevention and treatment of preeclampsia and seizures in eclampsia, bronchodilation, prevention / treatment of cardiac arrhythmias, prevention of hypomagnesemia in large surgeries, prevention of chronic postoper…	intravenous	hypotension	mild	30-40 mg.kg-1	<30 mg.kg.h	<30 mg.kg-1
2015-05-07 09:59:06	6 to 10 years	yes	clonidine, lidocaine	postoperative analgesia, prevention and treatment of preeclampsia and seizures in eclampsia, prevention of hypomagnesemia in large surgeries	intravenous	hypotension	mild	<30 mg.kg-1	<30 mg.kg.h	I do not use magnesium sulfate for sedation
2015-05-07 10:21:15	11 to 15 years	Not	clonidine, ketamine, lidocaine
2015-05-07 10:44:29	6 to 10 years	yes	clonidine, dexmedetomidine, lidocaine	reduction of the dose of neurointramuscle blocker, postoperative analgesia, decreased anesthetic consumption, prevention and treatment of preeclampsia and seizures in eclampsia, bronchodilation, prevention of chronic postoperative pain, prevention of hyperalgesia after use of remifentanil	intravenous	hypotension	mild	<30 mg.kg-1	I do not use maintenance doses	I do not use magnesium sulfate for sedation
2015-05-07 11:32:10	16 to 20 years	Not	clonidine, ketamine
2015-05-07 14:21:39	more than 20 years	yes	clonidine, dexmedetomidine, ketamine, lidocaine	prevention of myocardial ischemia, attenuation of sympathetic response to tracheal intubation, postoperative analgesia, decreased anesthetic consumption, prevention and treatment of preeclampsia and seizures in eclampsia, prevention / treatment of cardiac arrhythmias, prevention of hypomagnesemia in large surgeries, prevention of chronic postoperative pain, prevention of hyperalgesia after use of…	intravenous	residual curarization	moderate	<30 mg.kg-1	I do not use maintenance doses	<30 mg.kg-1
2015-05-07 15:25:40	Residência médica em andamento	yes	clonidine, ketamine, lidocaine	brain protection, reduction of the dose of neurointramuscle blocker, attenuation of sympathetic response to tracheal intubation, postoperative analgesia, decreased anesthetic consumption, prevention and treatment of preeclampsia and seizures in eclampsia, bronchodilation, prevention / treatment of cardiac arrhythmias, prevention of hyperalgesia after use of remifentanil	intravenous	residual curarization		40-50 mg.kg-1	40 to 50 mg.kg.h	I do not use magnesium sulfate for sedation
2015-05-07 16:00:09	more than 20 years	Not	clonidine, ketamine, lidocaine
2015-05-07 17:45:25	more than 20 years	Not	clonidine, lidocaine, others
2015-05-07 18:01:05	11 to 15 years	Not	clonidine, dexmedetomidine, ketamine
2015-05-07 18:26:34	more than 20 years	yes	clonidine, lidocaine	prevention / treatment of cardiac arrhythmias, handling of pheochromocytoma	intravenous	hypotension	mild	50-60 mg.kg-1	30 to 40 mg.kg.h	I do not use magnesium sulfate for sedation
2015-05-07 19:27:00	11 to 15 years	Not	I do not use anesthesia adjuvants
2015-05-07 20:21:21	1 to 5 years	Not	clonidine, dexmedetomidine, ketamine, lidocaine
2015-05-07 20:25:43	more than 20 years	Not	clonidine, dexmedetomidine, ketamine, lidocaine
2015-05-07 20:36:21	more than 20 years	yes	clonidine, dexmedetomidine, ketamine, lidocaine	prevention of myocardial ischemia, brain protection, attenuation of sympathetic response to tracheal intubation, postoperative analgesia, decreased anesthetic consumption, inhibition of preterm birth, prevention and treatment of preeclampsia and seizures in eclampsia, bronchodilation, prevention / treatment of cardiac arrhythmias, handling of pheochromocytoma, prevention of hypomagnesemia in larg…	intravenous	pain at venous injection	mild	30-40 mg.kg-1	<30 mg.kg.h	<30 mg.kg-1
2015-05-07 20:55:43	6 to 10 years	Not	clonidine, dexmedetomidine, ketamine, lidocaine
2015-05-07 20:55:51	6 to 10 years	Not	clonidine, ketamine, lidocaine
2015-05-07 21:25:40	16 to 20 years	Not	clonidine, ketamine, lidocaine
2015-05-07 23:07:17	16 to 20 years	Not	clonidine, ketamine, lidocaine
2015-05-07 23:33:17	6 to 10 years	Not	clonidine, ketamine, lidocaine
2015-05-07 23:49:22	more than 20 years	Not	clonidine, dexmedetomidine, ketamine, lidocaine
2015-05-08 00:16:43	more than 20 years	yes	clonidine, lidocaine, others	reduction of the dose of neurointramuscle blocker, postoperative analgesia, decreased anesthetic consumption, prevention / treatment of cardiac arrhythmias, prevention of hypomagnesemia in large surgeries, prevention of chronic postoperative pain, prevention of hyperalgesia after use of remifentanil, induced hypotension, sedation	intravenous	residual curarization, respiratory depression, hypotension	moderate	<30 mg.kg-1	<30 mg.kg.h	<30 mg.kg-1
2015-05-08 00:24:34	1 to 5 years	Not	clonidine, dexmedetomidine
2015-05-08 07:45:40	16 to 20 years	Not	clonidine
2015-05-08 07:51:01	11 to 15 years	Not	clonidine
2015-05-08 08:09:00	more than 20 years	Not	ketamine, lidocaine, others
2015-05-08 08:26:54	more than 20 years	Not	clonidine, dexmedetomidine, ketamine, lidocaine, others
2015-05-08 15:11:18	more than 20 years	Not	I do not use anesthesia adjuvants
2015-05-08 16:02:19	1 to 5 years	yes	clonidine, dexmedetomidine, ketamine, lidocaine	prevention of myocardial ischemia, brain protection, reduction of the dose of neurointramuscle blocker, attenuation of sympathetic response to tracheal intubation, postoperative analgesia, decreased anesthetic consumption, prevention and treatment of preeclampsia and seizures in eclampsia, bronchodilation, prevention of hypomagnesemia in large surgeries, prevention of myoclonus after venous injec…	intravenous, intramuscle	hypotension	mild	<30 mg.kg-1	<30 mg.kg.h	<30 mg.kg-1
2015-05-08 17:13:53	Residência médica em andamento	Not	clonidine, dexmedetomidine, ketamine, lidocaine
2015-05-08 20:40:08	more than 20 years	Not	clonidine, ketamine, lidocaine
2015-05-09 09:46:02	1 to 5 years	yes	clonidine, ketamine, lidocaine	attenuation of sympathetic response to tracheal intubation, postoperative analgesia, inhibition of preterm birth, prevention and treatment of preeclampsia and seizures in eclampsia, bronchodilation, prevention of hypomagnesemia in large surgeries, prevention / treatment of laryngospasm, prevention of chronic postoperative pain	intravenous	pain at venous injection, hypotension	mild	i do not use	I do not use maintenance doses	I do not use magnesium sulfate for sedation
2015-05-09 13:43:55	6 to 10 years	yes	clonidine, dexmedetomidine, lidocaine	bronchodilation	intravenous	None		i do not use	I do not use maintenance doses	I do not use magnesium sulfate for sedation
2015-05-09 15:12:30	16 to 20 years	yes	clonidine, dexmedetomidine, lidocaine	prevention of myocardial ischemia, reduction of the dose of neurointramuscle blocker, postoperative analgesia, decreased anesthetic consumption, inhibition of preterm birth, prevention and treatment of preeclampsia and seizures in eclampsia, bronchodilation, prevention / treatment of cardiac arrhythmias, handling of pheochromocytoma, prevention of hypomagnesemia in large surgeries, prevention of …	intravenous	hypotension	mild	i do not use	I do not use maintenance doses	I do not use magnesium sulfate for sedation
2015-05-09 21:31:31	1 to 5 years	Not	dexmedetomidine, ketamine, lidocaine
2015-05-09 22:01:41	more than 20 years	yes	clonidine, lidocaine	reduction of the dose of neurointramuscle blocker, postoperative analgesia, prevention and treatment of preeclampsia and seizures in eclampsia, bronchodilation, prevention / treatment of cardiac arrhythmias, prevention of chronic postoperative pain, facilitation of tracheal intubation without the use of neurointramuscle blocker	intravenous	hypotension	moderate	30-40 mg.kg-1	30 to 40 mg.kg.h	I do not use magnesium sulfate for sedation
2015-05-09 22:05:28	1 to 5 years	Not	clonidine, ketamine, lidocaine
2015-05-10 11:17:10	1 to 5 years	Not	clonidine, ketamine
2015-05-10 11:19:24	1 to 5 years	Not	clonidine, ketamine, lidocaine
2015-05-10 11:32:22	more than 20 years	Not	clonidine, dexmedetomidine, ketamine, lidocaine
2015-05-10 14:58:41	more than 20 years	Not	clonidine, ketamine, lidocaine
2015-05-10 16:27:33	more than 20 years	Not	clonidine, ketamine
2015-05-10 17:01:51	6 to 10 years	yes	clonidine, lidocaine	brain protection, reduction of the dose of neurointramuscle blocker, attenuation of sympathetic response to tracheal intubation, postoperative analgesia, decreased anesthetic consumption, inhibition of preterm birth, prevention and treatment of preeclampsia and seizures in eclampsia, bronchodilation, adjuvant in spinal anesthesia, prevention / treatment of cardiac arrhythmias, handling of pheochr…	intravenous	None		<30 mg.kg-1	I do not use maintenance doses	<30 mg.kg-1
2015-05-10 17:53:00	more than 20 years	Not	I do not use anesthesia adjuvants
2015-05-10 21:39:45	more than 20 years	yes	clonidine	reduction of the dose of neurointramuscle blocker, attenuation of sympathetic response to tracheal intubation, postoperative analgesia, decreased anesthetic consumption, prevention and treatment of preeclampsia and seizures in eclampsia, handling of pheochromocytoma, prevention of chronic postoperative pain, prevention / treatment of shivering, sedation	intravenous	residual curarization	moderate	40-50 mg.kg-1	<30 mg.kg.h	<30 mg.kg-1
2015-05-10 21:50:15	1 to 5 years	yes	clonidine, dexmedetomidine, lidocaine	reduction of the dose of neurointramuscle blocker, decreased anesthetic consumption, prevention and treatment of preeclampsia and seizures in eclampsia, prevention / treatment of cardiac arrhythmias, prevention of hyperalgesia after use of remifentanil, reduction of surgical bleeding	intravenous	hypotension	mild	30-40 mg.kg-1	<30 mg.kg.h	I do not use magnesium sulfate for sedation
2015-05-10 22:52:04	Residência médica em andamento	Not	clonidine, ketamine, lidocaine
2015-05-10 23:15:01	more than 20 years	yes	dexmedetomidine, ketamine, lidocaine	attenuation of sympathetic response to tracheal intubation, decreased anesthetic consumption	intravenous	None		30-40 mg.kg-1	I do not use maintenance doses	I do not use magnesium sulfate for sedation
2015-05-11 05:15:59	1 to 5 years	Not	clonidine, dexmedetomidine, ketamine, lidocaine
2015-05-11 07:32:56	11 to 15 years	Not	clonidine
2015-05-11 09:40:18	11 to 15 years	yes	clonidine, ketamine, lidocaine, others	brain protection, reduction of the dose of neurointramuscle blocker, attenuation of sympathetic response to tracheal intubation, postoperative analgesia, decreased anesthetic consumption, prevention and treatment of preeclampsia and seizures in eclampsia, bronchodilation, prevention / treatment of cardiac arrhythmias, handling of pheochromocytoma, prevention of hypomagnesemia in large surgeries, …	intravenous	pain at venous injection, hypermagnesemia	mild	40-50 mg.kg-1	<30 mg.kg.h	I do not use magnesium sulfate for sedation
2015-05-11 10:24:19	more than 20 years	Not	clonidine, dexmedetomidine
2015-05-11 14:27:36	1 to 5 years	Not	clonidine, dexmedetomidine, ketamine, lidocaine
2015-05-11 16:05:13	more than 20 years	Not	I do not use anesthesia adjuvants
2015-05-11 22:12:13	1 to 5 years	Not	clonidine
2015-05-11 22:20:15	1 to 5 years	yes	clonidine, dexmedetomidine	postoperative analgesia, prevention and treatment of preeclampsia and seizures in eclampsia, prevention / treatment of cardiac arrhythmias	intravenous	respiratory depression	severe	i do not use	I do not use maintenance doses	I do not use magnesium sulfate for sedation
2015-05-12 10:05:41	more than 20 years	Not	clonidine, ketamine, lidocaine
2015-05-12 20:37:50	11 to 15 years	Not	clonidine, ketamine
2015-05-13 08:33:21	more than 20 years	yes	clonidine, dexmedetomidine, ketamine, lidocaine	prevention of myocardial ischemia, brain protection, reduction of the dose of neurointramuscle blocker, attenuation of sympathetic response to tracheal intubation, postoperative analgesia, decreased anesthetic consumption, inhibition of preterm birth, prevention and treatment of preeclampsia and seizures in eclampsia, bronchodilation, adjuvant in spinal anesthesia, prevention / treatment of cardi…	intravenous, spinal, nerve plexus, surgical wound infiltration	hypotension, Heat sensation	mild	30-40 mg.kg-1	<30 mg.kg.h	30-40 mg.kg-1
2015-05-14 07:17:19	more than 20 years	Not	clonidine, ketamine, lidocaine
2015-05-14 07:19:32	more than 20 years	Not	clonidine, ketamine, lidocaine
2015-05-14 15:47:10	16 to 20 years	Not	ketamine
2015-05-14 21:07:06	more than 20 years	Not	clonidine
2015-05-15 22:16:55	more than 20 years	Not	clonidine, lidocaine
2015-05-16 09:52:49	1 to 5 years	yes	clonidine, dexmedetomidine, ketamine	postoperative analgesia, inhibition of preterm birth, prevention and treatment of preeclampsia and seizures in eclampsia, prevention / treatment of cardiac arrhythmias, reduction of nausea and vomiting, sedation	intravenous, intramuscle	residual curarization, pain at venous injection, hypermagnesemia	moderate	30-40 mg.kg-1	<30 mg.kg.h	<30 mg.kg-1
2015-05-16 12:13:24	Residência médica em andamento	Not	clonidine, dexmedetomidine, ketamine, lidocaine
2015-05-16 14:45:01	more than 20 years	yes	clonidine, dexmedetomidine, ketamine, lidocaine	reduction of the dose of neurointramuscle blocker, attenuation of sympathetic response to tracheal intubation, postoperative analgesia, decreased anesthetic consumption, prevention and treatment of preeclampsia and seizures in eclampsia, bronchodilation, prevention / treatment of cardiac arrhythmias, handling of pheochromocytoma, prevention of chronic postoperative pain	intravenous, intramuscle	pain at venous injection	mild	<30 mg.kg-1	<30 mg.kg.h	I do not use magnesium sulfate for sedation
2015-05-17 20:31:25	6 to 10 years	Not	clonidine, dexmedetomidine, ketamine, lidocaine
2015-05-18 07:43:16	1 to 5 years	Not	clonidine, ketamine, lidocaine
2015-05-18 18:49:05	11 to 15 years	yes	clonidine, ketamine	prevention of myocardial ischemia, brain protection, reduction of the dose of neurointramuscle blocker, attenuation of sympathetic response to tracheal intubation, postoperative analgesia, prevention and treatment of preeclampsia and seizures in eclampsia, bronchodilation, prevention / treatment of cardiac arrhythmias, prevention of hypomagnesemia in large surgeries, decreased platelet aggregatio…	intravenous	residual curarization, hypotension	mild	i do not use	30 to 40 mg.kg.h	I do not use magnesium sulfate for sedation
2015-05-24 11:41:40	1 to 5 years	Not	clonidine, dexmedetomidine, ketamine, lidocaine
2015-05-28 12:49:20	Residência médica em andamento	yes	clonidine, dexmedetomidine, ketamine, lidocaine	attenuation of sympathetic response to tracheal intubation, postoperative analgesia, decreased anesthetic consumption, bronchodilation, sedation	intravenous	residual curarization	mild	30-40 mg.kg-1	I do not use maintenance doses	30-40 mg.kg-1
2015-05-28 20:44:20	more than 20 years	Not	clonidine, ketamine, lidocaine
2015-05-30 12:07:38	more than 20 years	Not	I do not use anesthesia adjuvants
2015-05-30 19:55:20	more than 20 years	Not	clonidine
2015-05-30 20:20:08	16 to 20 years	Not	clonidine, dexmedetomidine, ketamine, lidocaine
2015-05-30 20:20:28	Residência médica em andamento	yes	clonidine, ketamine, lidocaine	reduction of the dose of neurointramuscle blocker, attenuation of sympathetic response to tracheal intubation, postoperative analgesia, decreased anesthetic consumption, prevention and treatment of preeclampsia and seizures in eclampsia, prevention of myoclonus after venous injection of etomidate, induced hypotension	intravenous	hypotension	mild	i do not use	<30 mg.kg.h	<30 mg.kg-1
2015-05-31 11:00:34	16 to 20 years	yes	clonidine, dexmedetomidine, ketamine	decreased anesthetic consumption, prevention and treatment of preeclampsia and seizures in eclampsia, handling of pheochromocytoma, reduction of nausea and vomiting	intravenous	hypotension		<30 mg.kg-1	<30 mg.kg.h	<30 mg.kg-1
2015-05-31 12:15:22	more than 20 years	yes	clonidine, dexmedetomidine, ketamine, lidocaine	prevention of myocardial ischemia, brain protection, reduction of the dose of neurointramuscle blocker, attenuation of sympathetic response to tracheal intubation, decreased anesthetic consumption, inhibition of preterm birth, prevention and treatment of preeclampsia and seizures in eclampsia, bronchodilation, prevention / treatment of cardiac arrhythmias, prevention of hypomagnesemia in large su…	intravenous, intramuscle	residual curarization, hypotension, hypermagnesemia	moderate	40-50 mg.kg-1	30 to 40 mg.kg.h	30-40 mg.kg-1
2015-05-31 12:37:15	1 to 5 years	yes	clonidine, dexmedetomidine, ketamine	reduction of the dose of neurointramuscle blocker, attenuation of sympathetic response to tracheal intubation, postoperative analgesia, decreased anesthetic consumption, prevention and treatment of preeclampsia and seizures in eclampsia, bronchodilation, prevention of chronic postoperative pain, prevention / agitation treatment on awakening from anesthesia	intravenous	None		30-40 mg.kg-1	I do not use maintenance doses	I do not use magnesium sulfate for sedation
2015-05-31 12:47:45	Residência médica em andamento	yes	clonidine	decreased anesthetic consumption, adjuvant in spinal anesthesia, prevention / treatment of shivering	intravenous	None	mild	i do not use	30 to 40 mg.kg.h	I do not use magnesium sulfate for sedation
2015-05-31 13:16:05	Residência médica em andamento	Not	clonidine, lidocaine
2015-05-31 13:59:59	more than 20 years	Not	clonidine, ketamine, lidocaine
2015-05-31 16:49:55	1 to 5 years	Not	clonidine, dexmedetomidine, ketamine
2015-05-31 19:01:19	Residência médica em andamento	yes	clonidine, dexmedetomidine, ketamine, lidocaine	reduction of the dose of neurointramuscle blocker, attenuation of sympathetic response to tracheal intubation, postoperative analgesia, decreased anesthetic consumption, prevention and treatment of preeclampsia and seizures in eclampsia, bronchodilation, handling of pheochromocytoma, prevention of hypomagnesemia in large surgeries	intravenous	residual curarization	mild	30-40 mg.kg-1	<30 mg.kg.h	I do not use magnesium sulfate for sedation
2015-05-31 23:23:03	6 to 10 years	yes	clonidine, dexmedetomidine	postoperative analgesia, bronchodilation, prevention of hypomagnesemia in large surgeries	intravenous	residual curarization, Heat sensation	mild	30-40 mg.kg-1	I do not use maintenance doses	I do not use magnesium sulfate for sedation
2015-06-01 04:32:55	11 to 15 years	Not	clonidine, ketamine
2015-06-01 08:57:35	more than 20 years	Not	clonidine, ketamine, lidocaine
2015-06-01 11:49:22	11 to 15 years	yes	clonidine, dexmedetomidine, ketamine, lidocaine, others	prevention of myocardial ischemia, reduction of the dose of neurointramuscle blocker, attenuation of sympathetic response to tracheal intubation, decreased anesthetic consumption, inhibition of preterm birth, prevention and treatment of preeclampsia and seizures in eclampsia, handling of pheochromocytoma, prevention of hypomagnesemia in large surgeries, induced hypotension, sedation	intravenous	residual curarization	mild	30-40 mg.kg-1	I do not use maintenance doses	30-40 mg.kg-1
2015-06-01 11:52:07	11 to 15 years	yes	clonidine, dexmedetomidine, ketamine, lidocaine	brain protection, reduction of the dose of neurointramuscle blocker, postoperative analgesia, decreased anesthetic consumption, prevention and treatment of preeclampsia and seizures in eclampsia, prevention / treatment of cardiac arrhythmias, prevention of chronic postoperative pain, prevention of hyperalgesia after use of remifentanil, induced hypotension, prevention / agitation treatment on awa…	intravenous	residual curarization, hypotension	mild	30-40 mg.kg-1	<30 mg.kg.h	<30 mg.kg-1
2015-06-01 18:17:36	6 to 10 years	Not	clonidine, dexmedetomidine, ketamine, lidocaine
2015-06-01 19:45:13	1 to 5 years	yes	clonidine, ketamine	bronchodilation	intravenous	residual curarization	mild	i do not use	30 to 40 mg.kg.h	I do not use magnesium sulfate for sedation
2015-06-01 21:37:46	Residência médica em andamento	Not	clonidine
2015-06-01 23:25:08	11 to 15 years	yes	clonidine, dexmedetomidine, ketamine, lidocaine	brain protection, prevention / treatment of cardiac arrhythmias, sedation	intravenous	None		i do not use	I do not use maintenance doses	<30 mg.kg-1
2015-06-07 15:53:20	Residência médica em andamento	yes	clonidine, dexmedetomidine, ketamine, lidocaine	prevention of myocardial ischemia, reduction of the dose of neurointramuscle blocker, postoperative analgesia, decreased anesthetic consumption, bronchodilation, adjuvant in spinal anesthesia, prevention of myoclonus after venous injection of etomidate, prevention of chronic postoperative pain, control of fasciculation and myalgia after succinylcholine, prevention of hyperalgesia after use of rem…	intravenous	residual curarization	moderate	30-40 mg.kg-1	30 to 40 mg.kg.h	I do not use magnesium sulfate for sedation
2015-06-08 18:15:13	11 to 15 years	Not	clonidine, ketamine
2015-06-10 19:21:21	Residência médica em andamento	Not	clonidine, dexmedetomidine, ketamine, lidocaine
2015-06-14 14:40:51	more than 20 years	Not	clonidine, lidocaine, others
2015-06-17 11:08:01	1 to 5 years	Not	clonidine, dexmedetomidine, ketamine, lidocaine
2015-07-16 13:41:42	1 to 5 years	Not	clonidine, ketamine, lidocaine
2015-07-16 13:43:22	1 to 5 years	yes	clonidine, ketamine, lidocaine	reduction of the dose of neurointramuscle blocker, postoperative analgesia, decreased anesthetic consumption, prevention / treatment of cardiac arrhythmias, prevention of chronic postoperative pain	intravenous	hypotension	mild	30-40 mg.kg-1	I do not use maintenance doses	I do not use magnesium sulfate for sedation
2015-07-16 13:43:33	11 to 15 years	yes	clonidine, ketamine	prevention and treatment of preeclampsia and seizures in eclampsia;	intravenous	residual curarization		i do not use	I do not use maintenance doses	I do not use magnesium sulfate for sedation
2015-07-16 13:47:59	more than 20 years	Not	clonidine, ketamine, lidocaine
2015-07-16 13:48:23	more than 20 years	Not	clonidine, dexmedetomidine, ketamine, lidocaine
2015-07-16 13:48:34	6 to 10 years	Not	clonidine, dexmedetomidine, ketamine, lidocaine
2015-07-16 13:48:58	1 to 5 years	Not	clonidine, ketamine
2015-07-16 13:50:32	1 to 5 years	Not	clonidine, ketamine, lidocaine
2015-07-16 13:53:20	more than 20 years	Not	clonidine, ketamine
2015-07-16 13:56:43	1 to 5 years	yes	clonidine, ketamine, lidocaine	prevention and treatment of preeclampsia and seizures in eclampsia, handling of pheochromocytoma	intravenous	respiratory depression, hypotension	severe	i do not use	I do not use maintenance doses	I do not use magnesium sulfate for sedation
2015-07-16 14:01:41	11 to 15 years	Not	clonidine, dexmedetomidine, lidocaine
2015-07-16 14:02:28	16 to 20 years	Not	lidocaine
2015-07-16 14:02:42	1 to 5 years	yes	clonidine, dexmedetomidine, lidocaine	brain protection, reduction of the dose of neurointramuscle blocker, postoperative analgesia, decreased anesthetic consumption, prevention and treatment of preeclampsia and seizures in eclampsia, bronchodilation, prevention / treatment of cardiac arrhythmias, prevention of chronic postoperative pain, prevention of hyperalgesia after use of remifentanil, reduction of surgical bleeding, reduction o…	intravenous	residual curarization	mild	30-40 mg.kg-1	<30 mg.kg.h	<30 mg.kg-1
2015-07-16 14:03:23	1 to 5 years	Not	clonidine, ketamine, lidocaine
2015-07-16 14:05:56	1 to 5 years	Not	clonidine, dexmedetomidine, ketamine, lidocaine
2015-07-16 14:08:51	more than 20 years	Not	clonidine, ketamine, others
2015-07-16 14:08:58	1 to 5 years	Not	clonidine, ketamine, lidocaine
2015-07-16 14:09:24	1 to 5 years	Not	clonidine, ketamine, lidocaine
2015-07-16 14:10:17	1 to 5 years	Not	clonidine, ketamine, lidocaine
2015-07-16 14:10:55	1 to 5 years	yes	clonidine, dexmedetomidine, lidocaine	postoperative analgesia, decreased anesthetic consumption, prevention and treatment of preeclampsia and seizures in eclampsia, bronchodilation, prevention of hyperalgesia after use of remifentanil, sedation	intravenous	respiratory depression, hypotension	mild	<30 mg.kg-1	<30 mg.kg.h	<30 mg.kg-1
2015-07-16 14:10:55	more than 20 years	Not	clonidine, ketamine
2015-07-16 14:11:47	more than 20 years	Not	clonidine, lidocaine
2015-07-16 14:12:23	Residência médica em andamento	Not	clonidine
2015-07-16 14:16:02	6 to 10 years	yes	clonidine, dexmedetomidine, ketamine, lidocaine	reduction of the dose of neurointramuscle blocker, postoperative analgesia, prevention and treatment of preeclampsia and seizures in eclampsia, prevention of hypomagnesemia in large surgeries, prevention of chronic postoperative pain, induced hypotension, sedation	intravenous	None		i do not use	30 to 40 mg.kg.h	I do not use magnesium sulfate for sedation
2015-07-16 14:16:51	Residência médica em andamento	Not	clonidine, dexmedetomidine, ketamine, lidocaine
2015-07-16 14:17:00	more than 20 years	Not	clonidine, lidocaine
2015-07-16 14:18:51	Residência médica em andamento	yes	clonidine, dexmedetomidine, ketamine, lidocaine	attenuation of sympathetic response to tracheal intubation, postoperative analgesia, decreased anesthetic consumption, prevention and treatment of preeclampsia and seizures in eclampsia, prevention of chronic postoperative pain, prevention of hyperalgesia after use of remifentanil, prevention / treatment of shivering	intravenous	hypotension	mild	30-40 mg.kg-1	I do not use maintenance doses	30-40 mg.kg-1
2015-07-16 14:19:01	6 to 10 years	Not	clonidine
2015-07-16 14:19:55	Residência médica em andamento	Not	clonidine, ketamine, lidocaine
2015-07-16 14:20:01	more than 20 years	Not	clonidine, dexmedetomidine, ketamine
2015-07-16 14:20:23	1 to 5 years	yes	clonidine, ketamine, lidocaine	reduction of the dose of neurointramuscle blocker, postoperative analgesia, prevention and treatment of preeclampsia and seizures in eclampsia, bronchodilation, prevention / treatment of cardiac arrhythmias, prevention of chronic postoperative pain, prevention of hyperalgesia after use of remifentanil, prevention / treatment of shivering, induced hypotension, sedation	intravenous	residual curarization, hypotension	mild	30-40 mg.kg-1	<30 mg.kg.h	I do not use magnesium sulfate for sedation
2015-07-16 14:20:44	1 to 5 years	Not	clonidine, ketamine, lidocaine
2015-07-16 14:20:51	6 to 10 years	Not	clonidine, others
2015-07-16 14:22:10	1 to 5 years	Not	clonidine, lidocaine
2015-07-16 14:22:21	Residência médica em andamento	yes	clonidine, ketamine, lidocaine	reduction of the dose of neurointramuscle blocker, postoperative analgesia, decreased anesthetic consumption, inhibition of preterm birth, prevention and treatment of preeclampsia and seizures in eclampsia, bronchodilation, prevention / treatment of cardiac arrhythmias, prevention of hypomagnesemia in large surgeries, prevention of chronic postoperative pain, tetanus treatment	intravenous	residual curarization	mild	i do not use	<30 mg.kg.h	I do not use magnesium sulfate for sedation
2015-07-16 14:22:33	6 to 10 years	yes	clonidine, dexmedetomidine, ketamine, lidocaine	reduction of the dose of neurointramuscle blocker, postoperative analgesia, prevention of hypomagnesemia in large surgeries, prevention of hyperalgesia after use of remifentanil, induced hypotension	intravenous	residual curarization	mild	40-50 mg.kg-1	30 to 40 mg.kg.h	I do not use magnesium sulfate for sedation
2015-07-16 14:23:40	1 to 5 years	Not	clonidine, dexmedetomidine, ketamine, lidocaine
2015-07-16 14:23:41	11 to 15 years	Not	clonidine, ketamine
2015-07-16 14:24:59	1 to 5 years	yes	clonidine, dexmedetomidine, ketamine, lidocaine	reduction of the dose of neurointramuscle blocker, attenuation of sympathetic response to tracheal intubation, postoperative analgesia, decreased anesthetic consumption, prevention and treatment of preeclampsia and seizures in eclampsia, bronchodilation, prevention of hyperalgesia after use of remifentanil	intravenous	residual curarization	mild	i do not use	30 to 40 mg.kg.h	I do not use magnesium sulfate for sedation
2015-07-16 14:26:26	1 to 5 years	yes	clonidine, dexmedetomidine, ketamine	reduction of the dose of neurointramuscle blocker, attenuation of sympathetic response to tracheal intubation, postoperative analgesia, prevention and treatment of preeclampsia and seizures in eclampsia;	intravenous	residual curarization, pain at venous injection	moderate	30-40 mg.kg-1	I do not use maintenance doses	<30 mg.kg-1
2015-07-16 14:26:41	Residência médica em andamento	Not	clonidine, lidocaine
2015-07-16 14:27:59	1 to 5 years	Not	clonidine, dexmedetomidine, ketamine, lidocaine
2015-07-16 14:29:41	1 to 5 years	yes	clonidine, ketamine, lidocaine	prevention / treatment of cardiac arrhythmias, prevention of hypomagnesemia in large surgeries	intravenous	hypotension	mild	<30 mg.kg-1	I do not use maintenance doses	I do not use magnesium sulfate for sedation
2015-07-16 14:30:14	Residência médica em andamento	Not	clonidine, ketamine, lidocaine
2015-07-16 14:30:52	6 to 10 years	yes	clonidine, ketamine, lidocaine	reduction of the dose of neurointramuscle blocker, attenuation of sympathetic response to tracheal intubation, postoperative analgesia, decreased anesthetic consumption, prevention and treatment of preeclampsia and seizures in eclampsia, bronchodilation, prevention / treatment of cardiac arrhythmias, reduction of nausea and vomiting, sedation	intravenous	None	mild	<30 mg.kg-1	30 to 40 mg.kg.h	<30 mg.kg-1
2015-07-16 14:31:05	1 to 5 years	Not	clonidine, ketamine, lidocaine
2015-07-16 14:33:00	6 to 10 years	Not	clonidine, ketamine
2015-07-16 14:33:15	16 to 20 years	yes	clonidine, ketamine, lidocaine, others	prevention and treatment of preeclampsia and seizures in eclampsia, prevention / treatment of cardiac arrhythmias, prevention of hypomagnesemia in large surgeries, prevention of hyperalgesia after use of remifentanil	intravenous	residual curarization	mild	40-50 mg.kg-1	<30 mg.kg.h	I do not use magnesium sulfate for sedation
2015-07-16 14:38:54	more than 20 years	yes	clonidine, dexmedetomidine, ketamine, lidocaine	reduction of the dose of neurointramuscle blocker, attenuation of sympathetic response to tracheal intubation, postoperative analgesia, decreased anesthetic consumption, prevention and treatment of preeclampsia and seizures in eclampsia, bronchodilation, prevention of chronic postoperative pain, prevention of hyperalgesia after use of remifentanil, induced hypotension, sedation	intravenous	None		40-50 mg.kg-1	<30 mg.kg.h	I do not use magnesium sulfate for sedation
2015-07-16 14:39:32	1 to 5 years	Not	clonidine, ketamine
2015-07-16 14:39:32	1 to 5 years	Not	clonidine, ketamine
2015-07-16 14:40:39	1 to 5 years	Not	clonidine, ketamine, lidocaine
2015-07-16 14:40:52	1 to 5 years	yes	clonidine, ketamine, lidocaine	reduction of the dose of neurointramuscle blocker, decreased anesthetic consumption, prevention and treatment of preeclampsia and seizures in eclampsia, prevention of hypomagnesemia in large surgeries	intravenous	None	mild	i do not use	I do not use maintenance doses	I do not use magnesium sulfate for sedation
2015-07-16 14:43:25	more than 20 years	Not	clonidine, lidocaine
2015-07-16 14:45:43	1 to 5 years	yes	clonidine, ketamine, lidocaine	prevention of myocardial ischemia, reduction of the dose of neurointramuscle blocker, attenuation of sympathetic response to tracheal intubation, postoperative analgesia, decreased anesthetic consumption, bronchodilation, prevention / treatment of laryngospasm, prevention of chronic postoperative pain, facilitation of tracheal intubation without the use of neurointramuscle blocker, control of fas…	intravenous	residual curarization, respiratory depression	mild	40-50 mg.kg-1	I do not use maintenance doses	I do not use magnesium sulfate for sedation
2015-07-16 14:46:10	6 to 10 years	Not	clonidine, dexmedetomidine, ketamine, lidocaine
2015-07-16 14:46:11	6 to 10 years	Not	clonidine, dexmedetomidine, ketamine, lidocaine
2015-07-16 14:46:58	6 to 10 years	Not	clonidine, dexmedetomidine, ketamine, lidocaine
2015-07-16 14:48:52	1 to 5 years	yes	clonidine, dexmedetomidine, ketamine, lidocaine	postoperative analgesia, decreased anesthetic consumption, handling of pheochromocytoma, induced hypotension	intravenous	residual curarization	mild	30-40 mg.kg-1	<30 mg.kg.h	<30 mg.kg-1
2015-07-16 14:50:33	11 to 15 years	Not	clonidine, dexmedetomidine, ketamine
2015-07-16 14:50:46	Residência médica em andamento	Not	clonidine, ketamine, lidocaine
2015-07-16 14:51:13	more than 20 years	yes	clonidine, dexmedetomidine, lidocaine	prevention of myocardial ischemia, brain protection, reduction of the dose of neurointramuscle blocker, attenuation of sympathetic response to tracheal intubation, postoperative analgesia, reduction of surgical bleeding, reduction of perioperative blood replacement, reduction of nausea and vomiting, prevention / agitation treatment on awakening from anesthesia	intravenous	hypotension	moderate	30-40 mg.kg-1	<30 mg.kg.h	I do not use magnesium sulfate for sedation
2015-07-16 14:56:28	1 to 5 years	Not	clonidine, ketamine, lidocaine
2015-07-16 14:56:39	Residência médica em andamento	Not	dexmedetomidine, ketamine
2015-07-16 14:57:34	Residência médica em andamento	Not	clonidine, dexmedetomidine, ketamine
2015-07-16 14:57:35	Residência médica em andamento	Not	clonidine, dexmedetomidine, ketamine
2015-07-16 14:59:32	Residência médica em andamento	Not	clonidine, dexmedetomidine, ketamine, lidocaine
2015-07-16 14:59:33	more than 20 years	yes	dexmedetomidine, ketamine, lidocaine	attenuation of sympathetic response to tracheal intubation, postoperative analgesia, decreased anesthetic consumption, bronchodilation	intravenous	residual curarization, hypotension	moderate	30-40 mg.kg-1	<30 mg.kg.h	<30 mg.kg-1
2015-07-16 14:59:42	6 to 10 years	yes	clonidine, dexmedetomidine, ketamine	reduction of the dose of neurointramuscle blocker, postoperative analgesia, decreased anesthetic consumption, prevention / treatment of cardiac arrhythmias, prevention of hypomagnesemia in large surgeries, prevention of chronic postoperative pain, control of fasciculation and myalgia after succinylcholine	intravenous	pain at venous injection	mild	i do not use	30 to 40 mg.kg.h	I do not use magnesium sulfate for sedation
2015-07-16 15:00:43	more than 20 years	Not	ketamine, lidocaine
2015-07-16 15:01:15	1 to 5 years	Not	clonidine, dexmedetomidine, ketamine
2015-07-16 15:02:03	6 to 10 years	Not	clonidine, dexmedetomidine, ketamine, lidocaine
2015-07-16 15:02:28	Residência médica em andamento	yes	clonidine, dexmedetomidine, ketamine, lidocaine	reduction of the dose of neurointramuscle blocker, postoperative analgesia, decreased anesthetic consumption, bronchodilation, prevention / treatment of cardiac arrhythmias, prevention of hypomagnesemia in large surgeries, prevention of chronic postoperative pain, prevention of hyperalgesia after use of remifentanil	intravenous	none		40-50 mg.kg-1	<30 mg.kg.h	I do not use magnesium sulfate for sedation
2015-07-16 15:10:50	Residência médica em andamento	yes	clonidine, dexmedetomidine, ketamine, lidocaine	reduction of the dose of neurointramuscle blocker, decreased anesthetic consumption, prevention and treatment of preeclampsia and seizures in eclampsia, bronchodilation, prevention / treatment of cardiac arrhythmias, prevention of hyperalgesia after use of remifentanil	intravenous, surgical wound infiltration	residual curarization	mild	40-50 mg.kg-1	30 to 40 mg.kg.h	I do not use magnesium sulfate for sedation
2015-07-16 15:16:19	more than 20 years	Not	clonidine, ketamine
2015-07-16 15:16:23	Residência médica em andamento	Not	clonidine, dexmedetomidine
2015-07-16 15:18:11	6 to 10 years	yes	clonidine, ketamine, lidocaine	reduction of the dose of neurointramuscle blocker, attenuation of sympathetic response to tracheal intubation, postoperative analgesia, decreased anesthetic consumption, prevention and treatment of preeclampsia and seizures in eclampsia, bronchodilation, prevention / treatment of cardiac arrhythmias, prevention / treatment of laryngospasm	intravenous	None		50-60 mg.kg-1	I do not use maintenance doses	I do not use magnesium sulfate for sedation
2015-07-16 15:18:26	1 to 5 years	Not	clonidine, dexmedetomidine, ketamine
2015-07-16 15:21:21	Residência médica em andamento	Not	ketamine, lidocaine
2015-07-16 15:22:03	Residência médica em andamento	yes	clonidine, ketamine, lidocaine	reduction of the dose of neurointramuscle blocker, attenuation of sympathetic response to tracheal intubation, postoperative analgesia, decreased anesthetic consumption, prevention and treatment of preeclampsia and seizures in eclampsia, bronchodilation, adjuvant in spinal anesthesia, prevention / treatment of cardiac arrhythmias, handling of pheochromocytoma, facilitation of tracheal intubation …	intravenous	hypotension		40-50 mg.kg-1	30 to 40 mg.kg.h	I do not use magnesium sulfate for sedation
2015-07-16 15:22:10	more than 20 years	Not	others
2015-07-16 15:24:21	6 to 10 years	Not	clonidine, dexmedetomidine, ketamine
2015-07-16 15:25:25	1 to 5 years	Not	I do not use anesthesia adjuvants
2015-07-16 15:25:52	1 to 5 years	Not	clonidine, dexmedetomidine, ketamine
2015-07-16 15:26:12	16 to 20 years	yes	clonidine, dexmedetomidine, ketamine	attenuation of sympathetic response to tracheal intubation, postoperative analgesia, prevention and treatment of preeclampsia and seizures in eclampsia, bronchodilation, prevention / treatment of cardiac arrhythmias, prevention of hypomagnesemia in large surgeries, prevention of chronic postoperative pain, tetanus treatment	intravenous	residual curarization, respiratory depression	moderate, severe	i do not use	30 to 40 mg.kg.h	I do not use magnesium sulfate for sedation
2015-07-16 15:30:37	more than 20 years	Not	dexmedetomidine, ketamine, lidocaine
2015-07-16 15:34:40	more than 20 years	Not	clonidine, dexmedetomidine, lidocaine
2015-07-16 15:41:30	more than 20 years	Not	I do not use anesthesia adjuvants
2015-07-16 15:45:22	1 to 5 years	yes	clonidine, dexmedetomidine, ketamine, lidocaine	postoperative analgesia, decreased anesthetic consumption, prevention and treatment of preeclampsia and seizures in eclampsia, prevention of hyperalgesia after use of remifentanil	intravenous	residual curarization	moderate	<30 mg.kg-1	30 to 40 mg.kg.h	I do not use magnesium sulfate for sedation
2015-07-16 15:46:32	1 to 5 years	yes	clonidine, ketamine, lidocaine	reduction of the dose of neurointramuscle blocker, attenuation of sympathetic response to tracheal intubation, postoperative analgesia, decreased anesthetic consumption, prevention and treatment of preeclampsia and seizures in eclampsia, prevention / treatment of cardiac arrhythmias	intravenous	residual curarization, hypotension	mild, moderate	30-40 mg.kg-1	<30 mg.kg.h	I do not use magnesium sulfate for sedation
2015-07-16 15:49:51	6 to 10 years	Not	clonidine, lidocaine
2015-07-16 15:52:12	11 to 15 years	yes	clonidine, ketamine, lidocaine	prevention of myocardial ischemia, brain protection, reduction of the dose of neurointramuscle blocker, attenuation of sympathetic response to tracheal intubation, decreased anesthetic consumption, prevention and treatment of preeclampsia and seizures in eclampsia, prevention / treatment of cardiac arrhythmias, handling of pheochromocytoma, prevention of hypomagnesemia in large surgeries, prevent…	intravenous	residual curarization, hypotension	mild, moderate	<30 mg.kg-1	I do not use maintenance doses	<30 mg.kg-1
2015-07-16 15:54:39	more than 20 years	Not	clonidine, lidocaine
2015-07-16 15:54:54	1 to 5 years	Not	clonidine, ketamine
2015-07-16 15:55:05	1 to 5 years	Not	clonidine, dexmedetomidine, ketamine, lidocaine
2015-07-16 15:55:32	1 to 5 years	yes	clonidine, dexmedetomidine, ketamine	brain protection, reduction of the dose of neurointramuscle blocker, attenuation of sympathetic response to tracheal intubation, postoperative analgesia, decreased anesthetic consumption, inhibition of preterm birth, prevention and treatment of preeclampsia and seizures in eclampsia, bronchodilation, prevention / treatment of cardiac arrhythmias, handling of pheochromocytoma, prevention of chroni…	intravenous	residual curarization	mild	40-50 mg.kg-1	<30 mg.kg.h	I do not use magnesium sulfate for sedation
2015-07-16 15:58:25	more than 20 years	Not	clonidine, dexmedetomidine, ketamine, lidocaine
2015-07-16 15:59:22	more than 20 years	Not	clonidine, ketamine
2015-07-16 16:14:19	more than 20 years	Not	clonidine, ketamine, lidocaine
2015-07-16 16:17:23	6 to 10 years	yes	clonidine, dexmedetomidine, ketamine, lidocaine	postoperative analgesia, decreased anesthetic consumption, inhibition of preterm birth, prevention and treatment of preeclampsia and seizures in eclampsia, prevention / treatment of cardiac arrhythmias, handling of pheochromocytoma, prevention of hypomagnesemia in large surgeries, prevention of hyperalgesia after use of remifentanil	intravenous	residual curarization	mild	30-40 mg.kg-1	30 to 40 mg.kg.h	I do not use magnesium sulfate for sedation
2015-07-16 16:17:27	more than 20 years	Not	clonidine, ketamine, lidocaine
2015-07-16 16:24:38	Residência médica em andamento	yes	clonidine, ketamine, lidocaine	reduction of the dose of neurointramuscle blocker, postoperative analgesia, decreased anesthetic consumption, prevention and treatment of preeclampsia and seizures in eclampsia, bronchodilation, prevention / treatment of cardiac arrhythmias, prevention of hypomagnesemia in large surgeries, prevention of chronic postoperative pain	intravenous	hypotension		i do not use	<30 mg.kg.h	I do not use magnesium sulfate for sedation
2015-07-16 16:28:14	1 to 5 years	Not	clonidine, ketamine
2015-07-16 16:31:47	more than 20 years	Not	clonidine, dexmedetomidine, ketamine, lidocaine
2015-07-16 16:32:47	more than 20 years	Not	clonidine, ketamine, others
2015-07-16 16:36:12	more than 20 years	yes	clonidine, ketamine, lidocaine, others	prevention and treatment of preeclampsia and seizures in eclampsia, prevention / treatment of cardiac arrhythmias, prevention of hypomagnesemia in large surgeries, induced hypotension	intravenous	residual curarization	moderate	i do not use	I do not use maintenance doses	I do not use magnesium sulfate for sedation
2015-07-16 16:37:51	1 to 5 years	yes	clonidine	prevention of myocardial ischemia, brain protection, reduction of the dose of neurointramuscle blocker, postoperative analgesia, decreased anesthetic consumption, inhibition of preterm birth, prevention and treatment of preeclampsia and seizures in eclampsia, bronchodilation, prevention / treatment of cardiac arrhythmias, handling of pheochromocytoma, prevention of hypomagnesemia in large surgeri…	intravenous	residual curarization	mild	<30 mg.kg-1	30 to 40 mg.kg.h	I do not use magnesium sulfate for sedation
2015-07-16 16:42:01	11 to 15 years	Not	clonidine
2015-07-16 16:43:47	Residência médica em andamento	Not	clonidine, ketamine
2015-07-16 16:43:51	Residência médica em andamento	Not	clonidine, ketamine
2015-07-16 16:45:32	11 to 15 years	Not	clonidine, dexmedetomidine, ketamine
2015-07-16 16:46:08	6 to 10 years	Not	clonidine, dexmedetomidine, ketamine, lidocaine
2015-07-16 16:52:36	6 to 10 years	Not	clonidine, dexmedetomidine, ketamine, lidocaine
2015-07-16 16:58:07	more than 20 years	Not	dexmedetomidine
2015-07-16 17:05:22	Residência médica em andamento	yes	clonidine	postoperative analgesia, decreased anesthetic consumption, bronchodilation, prevention of chronic postoperative pain	intravenous	residual curarization	moderate	30-40 mg.kg-1	I do not use maintenance doses	I do not use magnesium sulfate for sedation
2015-07-16 17:09:59	11 to 15 years	yes	clonidine, lidocaine	induced hypotension	intravenous	hypotension	mild	<30 mg.kg-1	<30 mg.kg.h	I do not use magnesium sulfate for sedation
2015-07-16 17:13:15	1 to 5 years	Not	ketamine
2015-07-16 17:26:36	1 to 5 years	yes	clonidine, ketamine, lidocaine	reduction of the dose of neurointramuscle blocker, attenuation of sympathetic response to tracheal intubation, postoperative analgesia, decreased anesthetic consumption, prevention / treatment of cardiac arrhythmias, handling of pheochromocytoma, prevention of hypomagnesemia in large surgeries, prevention of hyperalgesia after use of remifentanil	intravenous	residual curarization	mild	30-40 mg.kg-1	I do not use maintenance doses	I do not use magnesium sulfate for sedation
2015-07-16 17:42:27	more than 20 years	Not	clonidine, ketamine
2015-07-16 17:44:19	more than 20 years	Not	I do not use anesthesia adjuvants
2015-07-16 17:48:23	16 to 20 years	yes	clonidine, dexmedetomidine, ketamine, lidocaine	postoperative analgesia, decreased anesthetic consumption, prevention of chronic postoperative pain	intravenous	none	mild	<30 mg.kg-1	<30 mg.kg.h	<30 mg.kg-1
2015-07-16 17:50:19	more than 20 years	Not	clonidine, dexmedetomidine, ketamine, lidocaine
2015-07-16 17:50:24	more than 20 years	Not	clonidine
2015-07-16 17:51:01	1 to 5 years	Not	clonidine, dexmedetomidine, ketamine, lidocaine
2015-07-16 18:00:46	more than 20 years	Not	clonidine, others
2015-07-16 18:02:10	16 to 20 years	Not	clonidine, dexmedetomidine, ketamine, lidocaine
2015-07-16 18:03:45	11 to 15 years	Not	clonidine
2015-07-16 18:05:46	1 to 5 years	yes	clonidine, ketamine, lidocaine	postoperative analgesia, prevention and treatment of preeclampsia and seizures in eclampsia, prevention / treatment of cardiac arrhythmias, prevention of chronic postoperative pain, prevention of hyperalgesia after use of remifentanil, prevention / treatment of shivering	intravenous	Cardiac arrhythmia	mild	i do not use	30 to 40 mg.kg.h	I do not use magnesium sulfate for sedation
2015-07-16 18:08:40	11 to 15 years	yes	clonidine, ketamine, lidocaine	attenuation of sympathetic response to tracheal intubation, postoperative analgesia, decreased anesthetic consumption, prevention and treatment of preeclampsia and seizures in eclampsia, prevention / treatment of cardiac arrhythmias, prevention of chronic postoperative pain, prevention of hyperalgesia after use of remifentanil, prevention / treatment of shivering, induced hypotension, sedation	intravenous	hypotension		<30 mg.kg-1	<30 mg.kg.h	<30 mg.kg-1
2015-07-16 18:20:21	6 to 10 years	Not	lidocaine
2015-07-16 18:20:26	more than 20 years	Not	ketamine, lidocaine
2015-07-16 18:20:57	16 to 20 years	Not	clonidine, dexmedetomidine, ketamine
2015-07-16 18:21:30	more than 20 years	Not	clonidine, dexmedetomidine, lidocaine, others
2015-07-16 18:30:15	Residência médica em andamento	yes	clonidine, dexmedetomidine, ketamine, lidocaine	postoperative analgesia, prevention and treatment of preeclampsia and seizures in eclampsia, bronchodilation, prevention of chronic postoperative pain, sedation	intravenous	None		i do not use	40 to 50 mg.kg.h	40 to 50 mg.kg.h
2015-07-16 18:45:14	1 to 5 years	Not	clonidine, dexmedetomidine, ketamine
2015-07-16 18:51:03	more than 20 years	Not	clonidine, dexmedetomidine, ketamine
2015-07-16 18:57:52	1 to 5 years	Not	clonidine, dexmedetomidine, ketamine
2015-07-16 19:08:55	1 to 5 years	yes	clonidine, ketamine, lidocaine	reduction of the dose of neurointramuscle blocker, attenuation of sympathetic response to tracheal intubation, decreased anesthetic consumption, prevention and treatment of preeclampsia and seizures in eclampsia, bronchodilation, prevention / treatment of cardiac arrhythmias, facilitation of tracheal intubation without the use of neurointramuscle blocker, reduction of surgical bleeding, reduction…	intravenous	None	mild	i do not use	<30 mg.kg.h	<30 mg.kg-1
2015-07-16 19:12:06	16 to 20 years	yes	clonidine, dexmedetomidine, ketamine, lidocaine, others	prevention of myocardial ischemia, brain protection, reduction of the dose of neurointramuscle blocker, attenuation of sympathetic response to tracheal intubation, postoperative analgesia, decreased anesthetic consumption, inhibition of preterm birth, prevention and treatment of preeclampsia and seizures in eclampsia, bronchodilation, prevention / treatment of cardiac arrhythmias, prevention of m…	intravenous	hypotension	moderate	30-40 mg.kg-1	<30 mg.kg.h	<30 mg.kg-1
2015-07-16 19:18:04	16 to 20 years	Not	clonidine, ketamine, lidocaine
2015-07-16 19:27:38	11 to 15 years	Not	clonidine, dexmedetomidine, ketamine
2015-07-16 19:27:44	1 to 5 years	yes	clonidine, dexmedetomidine, ketamine	brain protection, attenuation of sympathetic response to tracheal intubation, decreased anesthetic consumption, prevention and treatment of preeclampsia and seizures in eclampsia, prevention / treatment of cardiac arrhythmias, prevention of hypomagnesemia in large surgeries, prevention of hyperalgesia after use of remifentanil	intravenous	residual curarization, hypermagnesemia	moderate	30-40 mg.kg-1	I do not use maintenance doses	I do not use magnesium sulfate for sedation
2015-07-16 19:28:42	more than 20 years	Not	clonidine
2015-07-16 19:32:02	more than 20 years	Not	clonidine
2015-07-16 19:41:45	1 to 5 years	Not	clonidine, dexmedetomidine, ketamine, lidocaine
2015-07-16 19:41:53	1 to 5 years	Not	clonidine
2015-07-16 19:42:35	6 to 10 years	Not	clonidine, ketamine, lidocaine
2015-07-16 19:51:13	11 to 15 years	Not	clonidine, ketamine, lidocaine
2015-07-16 19:52:03	more than 20 years	Not	ketamine, lidocaine
2015-07-16 19:59:08	more than 20 years	yes	clonidine, lidocaine	prevention and treatment of preeclampsia and seizures in eclampsia;	intravenous	hypermagnesemia	moderate	i do not use	I do not use maintenance doses	I do not use magnesium sulfate for sedation
2015-07-16 20:00:40	Residência médica em andamento	yes	clonidine, dexmedetomidine, ketamine, lidocaine	prevention of myocardial ischemia, brain protection, reduction of the dose of neurointramuscle blocker, attenuation of sympathetic response to tracheal intubation, postoperative analgesia, decreased anesthetic consumption, prevention of chronic postoperative pain, facilitation of tracheal intubation without the use of neurointramuscle blocker, prevention of hyperalgesia after use of remifentanil,…	intravenous	residual curarization, hypotension	moderate	40-50 mg.kg-1	<30 mg.kg.h	<30 mg.kg-1
2015-07-16 20:01:12	1 to 5 years	Not	clonidine, ketamine
2015-07-16 20:10:22	16 to 20 years	Not	dexmedetomidine
2015-07-16 20:13:46	more than 20 years	yes	clonidine, lidocaine	prevention / treatment of cardiac arrhythmias	intravenous	None		30-40 mg.kg-1	I do not use maintenance doses	I do not use magnesium sulfate for sedation
2015-07-16 20:33:23	more than 20 years	yes	dexmedetomidine, lidocaine	inhibition of preterm birth, prevention and treatment of preeclampsia and seizures in eclampsia, prevention of hypomagnesemia in large surgeries, decreased platelet aggregation, reduction of perioperative blood replacement	intravenous	hypotension, hypermagnesemia	severe	i do not use	<30 mg.kg.h	30-40 mg.kg-1
2015-07-16 20:38:23	1 to 5 years	Not	clonidine, dexmedetomidine
2015-07-16 20:43:45	more than 20 years	yes	dexmedetomidine, lidocaine	prevention / treatment of cardiac arrhythmias	intravenous	None	mild	i do not use	I do not use maintenance doses	I do not use magnesium sulfate for sedation
2015-07-16 20:44:13	16 to 20 years	Not	clonidine
2015-07-16 20:47:26	more than 20 years	Not	clonidine, ketamine
2015-07-16 21:03:49	Residência médica em andamento	Not	clonidine, others
2015-07-16 21:15:35	6 to 10 years	Not	clonidine, ketamine
2015-07-16 21:19:59	more than 20 years	Not	clonidine, ketamine
2015-07-16 21:22:29	11 to 15 years	Not	clonidine, ketamine
2015-07-16 21:23:11	more than 20 years	yes	clonidine, lidocaine	reduction of the dose of neurointramuscle blocker, decreased anesthetic consumption, prevention and treatment of preeclampsia and seizures in eclampsia;	intravenous	residual curarization	mild	i do not use	<30 mg.kg.h	I do not use magnesium sulfate for sedation
2015-07-16 21:36:11	1 to 5 years	Not	clonidine, ketamine
2015-07-16 21:38:19	more than 20 years	yes	dexmedetomidine, ketamine	postoperative analgesia, bronchodilation, prevention / treatment of cardiac arrhythmias, prevention of chronic postoperative pain, prevention of hyperalgesia after use of remifentanil	intravenous	hypotension	moderate	<30 mg.kg-1	30 to 40 mg.kg.h	I do not use magnesium sulfate for sedation
2015-07-16 21:44:14	6 to 10 years	Not	clonidine
2015-07-16 22:05:16	11 to 15 years	Not	clonidine, ketamine
2015-07-16 22:05:31	more than 20 years	Not	I do not use anesthesia adjuvants
2015-07-16 22:21:32	11 to 15 years	yes	clonidine, ketamine, lidocaine	postoperative analgesia, prevention of chronic postoperative pain	intravenous	hypotension	mild	i do not use	30 to 40 mg.kg.h	I do not use magnesium sulfate for sedation
2015-07-16 22:25:16	more than 20 years	Not	clonidine, ketamine, lidocaine, others
2015-07-16 22:30:03	Residência médica em andamento	yes	clonidine, ketamine, lidocaine	postoperative analgesia, prevention and treatment of preeclampsia and seizures in eclampsia, prevention of hypomagnesemia in large surgeries	intravenous	none	mild	i do not use	I do not use maintenance doses	I do not use magnesium sulfate for sedation
2015-07-16 22:36:57	more than 20 years	Not	clonidine, dexmedetomidine, ketamine, lidocaine
2015-07-16 22:48:57	6 to 10 years	Not	clonidine, ketamine, lidocaine
2015-07-16 22:58:43	11 to 15 years	Not	clonidine
2015-07-16 22:58:46	more than 20 years	Not	clonidine, lidocaine
2015-07-16 23:18:46	1 to 5 years	yes	clonidine, dexmedetomidine, ketamine	reduction of the dose of neurointramuscle blocker, attenuation of sympathetic response to tracheal intubation, postoperative analgesia, decreased anesthetic consumption, prevention and treatment of preeclampsia and seizures in eclampsia, prevention of chronic postoperative pain, prevention of hyperalgesia after use of remifentanil	intravenous	hypotension	mild	<30 mg.kg-1	I do not use maintenance doses	<30 mg.kg-1
2015-07-16 23:27:14	11 to 15 years	Not	dexmedetomidine, ketamine
2015-07-16 23:41:17	more than 20 years	yes	clonidine, dexmedetomidine, lidocaine	prevention of myocardial ischemia, brain protection, attenuation of sympathetic response to tracheal intubation, postoperative analgesia, decreased anesthetic consumption, prevention / treatment of cardiac arrhythmias, handling of pheochromocytoma, prevention of hypomagnesemia in large surgeries, prevention of chronic postoperative pain, prevention of hyperalgesia after use of remifentanil, preve…	intravenous	hypotension	mild, moderate	30-40 mg.kg-1	<30 mg.kg.h	I do not use magnesium sulfate for sedation
2015-07-16 23:48:48	16 to 20 years	Not	clonidine, dexmedetomidine
2015-07-17 00:07:32	1 to 5 years	yes	clonidine, lidocaine	postoperative analgesia, decreased anesthetic consumption, prevention of hyperalgesia after use of remifentanil	intravenous	hypotension	mild	i do not use	30 to 40 mg.kg.h	I do not use magnesium sulfate for sedation
2015-07-17 00:31:31	1 to 5 years	yes	clonidine, dexmedetomidine, ketamine, lidocaine	reduction of the dose of neurointramuscle blocker, postoperative analgesia, decreased anesthetic consumption, inhibition of preterm birth, prevention and treatment of preeclampsia and seizures in eclampsia, bronchodilation, prevention / treatment of cardiac arrhythmias, prevention of hypomagnesemia in large surgeries, prevention / treatment of laryngospasm	intravenous	residual curarization, hypermagnesemia	mild	<30 mg.kg-1	<30 mg.kg.h	<30 mg.kg-1
2015-07-17 02:23:01	more than 20 years	yes	ketamine, lidocaine	prevention and treatment of preeclampsia and seizures in eclampsia;	intravenous, intramuscle	residual curarization	mild	i do not use	I do not use maintenance doses	I do not use magnesium sulfate for sedation
2015-07-17 06:17:55	1 to 5 years	Not	clonidine, dexmedetomidine, ketamine, lidocaine
2015-07-17 07:17:32	more than 20 years	Not	clonidine, ketamine
2015-07-17 07:25:16	more than 20 years	Not	clonidine
2015-07-17 07:28:53	1 to 5 years	yes	dexmedetomidine, ketamine, lidocaine	prevention of myocardial ischemia, brain protection, reduction of the dose of neurointramuscle blocker, attenuation of sympathetic response to tracheal intubation, postoperative analgesia, decreased anesthetic consumption, inhibition of preterm birth, prevention and treatment of preeclampsia and seizures in eclampsia, bronchodilation, adjuvant in spinal anesthesia, prevention / treatment of cardi…	intravenous	hypotension	mild	30-40 mg.kg-1	30 to 40 mg.kg.h	30-40 mg.kg-1
2015-07-17 07:40:16	Residência médica em andamento	Not	clonidine, dexmedetomidine, ketamine, lidocaine
2015-07-17 08:20:10	Residência médica em andamento	Not	ketamine, lidocaine
2015-07-17 09:17:57	6 to 10 years	Not	clonidine
2015-07-17 09:21:51	6 to 10 years	Not	clonidine, dexmedetomidine, ketamine, lidocaine
2015-07-17 09:32:04	more than 20 years	Not	clonidine, ketamine, lidocaine
2015-07-17 09:38:50	1 to 5 years	yes	dexmedetomidine, ketamine, lidocaine	prevention of myocardial ischemia, brain protection, reduction of the dose of neurointramuscle blocker, attenuation of sympathetic response to tracheal intubation, postoperative analgesia, decreased anesthetic consumption, inhibition of preterm birth, prevention and treatment of preeclampsia and seizures in eclampsia, bronchodilation, adjuvant in spinal anesthesia, prevention / treatment of cardi…	intravenous	hypotension	mild	30-40 mg.kg-1	30 to 40 mg.kg.h	30-40 mg.kg-1
2015-07-17 09:50:23	more than 20 years	Not	clonidine, lidocaine
2015-07-17 10:00:42	Residência médica em andamento	yes	clonidine, dexmedetomidine	decreased anesthetic consumption, prevention / agitation treatment on awakening from anesthesia	intravenous	hypotension	mild	30-40 mg.kg-1	I do not use maintenance doses	I do not use magnesium sulfate for sedation
2015-07-17 10:04:36	more than 20 years	Not	clonidine, ketamine, others
2015-07-17 10:04:49	6 to 10 years	Not	clonidine, dexmedetomidine, ketamine, lidocaine
2015-07-17 10:12:20	more than 20 years	Not	clonidine
2015-07-17 10:34:42	1 to 5 years	Not	clonidine, dexmedetomidine, ketamine
2015-07-17 11:07:46	1 to 5 years	Not	clonidine, dexmedetomidine, ketamine, lidocaine
2015-07-17 11:12:42	6 to 10 years	Not	clonidine, dexmedetomidine, ketamine
2015-07-17 11:15:56	11 to 15 years	yes	clonidine, ketamine, lidocaine	prevention and treatment of preeclampsia and seizures in eclampsia, prevention / treatment of cardiac arrhythmias, induced hypotension	intravenous	residual curarization, hypotension	mild	i do not use	<30 mg.kg.h	I do not use magnesium sulfate for sedation
2015-07-17 11:22:36	16 to 20 years	yes	clonidine, ketamine, lidocaine	reduction of the dose of neurointramuscle blocker, prevention and treatment of preeclampsia and seizures in eclampsia, prevention / treatment of cardiac arrhythmias, sedation	intravenous, intramuscle	pain at venous injection, respiratory depression	moderate	i do not use	I do not use maintenance doses	I do not use magnesium sulfate for sedation
2015-07-17 11:34:22	more than 20 years	Not	clonidine, ketamine, lidocaine
2015-07-17 12:03:54	1 to 5 years	Not	clonidine, dexmedetomidine, ketamine, lidocaine
2015-07-17 12:06:40	1 to 5 years	yes	clonidine, dexmedetomidine, ketamine, lidocaine, others	prevention of myocardial ischemia, brain protection, reduction of the dose of neurointramuscle blocker, attenuation of sympathetic response to tracheal intubation, postoperative analgesia, decreased anesthetic consumption, inhibition of preterm birth, prevention and treatment of preeclampsia and seizures in eclampsia, bronchodilation, adjuvant in spinal anesthesia, prevention / treatment of cardi…	intravenous	residual curarization, pain at venous injection, hypotension	mild	50-60 mg.kg-1	<30 mg.kg.h	40 to 50 mg.kg.h
2015-07-17 12:09:42	11 to 15 years	Not	clonidine, dexmedetomidine, ketamine
2015-07-17 12:38:55	more than 20 years	yes	clonidine, dexmedetomidine, ketamine, lidocaine	prevention of myocardial ischemia, postoperative analgesia, decreased anesthetic consumption, bronchodilation, prevention / treatment of cardiac arrhythmias, prevention of chronic postoperative pain, prevention of hyperalgesia after use of remifentanil	intravenous	None		<30 mg.kg-1	<30 mg.kg.h	I do not use magnesium sulfate for sedation
2015-07-17 12:54:26	more than 20 years	Not	I do not use anesthesia adjuvants
2015-07-17 13:23:11	6 to 10 years	yes	ketamine, lidocaine	reduction of the dose of neurointramuscle blocker, decreased anesthetic consumption	intravenous	hypotension	mild	i do not use	30 to 40 mg.kg.h	I do not use magnesium sulfate for sedation
2015-07-17 13:32:08	Residência médica em andamento	yes	clonidine, dexmedetomidine, lidocaine	reduction of the dose of neurointramuscle blocker, postoperative analgesia, decreased anesthetic consumption, bronchodilation, prevention / treatment of cardiac arrhythmias, prevention of hypomagnesemia in large surgeries, reduction of surgical bleeding, tetanus treatment, induced hypotension	intravenous	residual curarization, hypotension		<30 mg.kg-1	<30 mg.kg.h	I do not use magnesium sulfate for sedation
2015-07-17 13:52:48	16 to 20 years	yes	dexmedetomidine, lidocaine	brain protection, postoperative analgesia, prevention and treatment of preeclampsia and seizures in eclampsia, prevention / treatment of cardiac arrhythmias	intravenous	hypotension	mild	30-40 mg.kg-1	I do not use maintenance doses	I do not use magnesium sulfate for sedation
2015-07-17 14:14:06	more than 20 years	Not	lidocaine
2015-07-17 14:22:40	6 to 10 years	Not	clonidine, ketamine, lidocaine
2015-07-17 14:25:23	11 to 15 years	Not	clonidine, lidocaine
2015-07-17 14:28:54	more than 20 years	Not	clonidine, ketamine, lidocaine
2015-07-17 14:29:34	more than 20 years	Not	clonidine, ketamine, lidocaine
2015-07-17 14:37:18	more than 20 years	Not	clonidine, ketamine, lidocaine
2015-07-17 15:14:24	16 to 20 years	Not	clonidine, ketamine, lidocaine
2015-07-17 15:20:28	more than 20 years	Not	clonidine, ketamine
2015-07-17 15:38:30	Residência médica em andamento	Not	lidocaine
2015-07-17 19:00:20	more than 20 years	Not	clonidine, dexmedetomidine, ketamine, lidocaine
2015-07-17 19:05:32	1 to 5 years	Not	clonidine, ketamine
2015-07-17 19:12:19	6 to 10 years	Not	clonidine, ketamine, lidocaine
2015-07-17 20:01:15	1 to 5 years	Not	clonidine, ketamine
2015-07-17 20:12:29	Residência médica em andamento	Not	clonidine, ketamine, lidocaine, others
2015-07-17 20:27:29	Residência médica em andamento	yes	clonidine, dexmedetomidine, ketamine, lidocaine	reduction of the dose of neurointramuscle blocker, attenuation of sympathetic response to tracheal intubation, postoperative analgesia, decreased anesthetic consumption, bronchodilation, adjuvant in spinal anesthesia, prevention / treatment of cardiac arrhythmias, induced hypotension, sedation	intravenous	hypotension	mild	40-50 mg.kg-1	30 to 40 mg.kg.h	<30 mg.kg-1
2015-07-17 20:33:34	1 to 5 years	yes	clonidine, dexmedetomidine, ketamine, lidocaine	brain protection, attenuation of sympathetic response to tracheal intubation, postoperative analgesia, decreased anesthetic consumption, inhibition of preterm birth, prevention and treatment of preeclampsia and seizures in eclampsia, bronchodilation, prevention / treatment of cardiac arrhythmias, prevention of chronic postoperative pain, prevention of hyperalgesia after use of remifentanil	intravenous	pain at venous injection	mild	<30 mg.kg-1	<30 mg.kg.h	I do not use magnesium sulfate for sedation
2015-07-17 21:17:08	1 to 5 years	Not	clonidine, ketamine
2015-07-17 22:01:03	Residência médica em andamento	Not	dexmedetomidine
2015-07-17 22:09:47	6 to 10 years	Not	clonidine, ketamine, lidocaine
2015-07-17 22:21:24	1 to 5 years	Not	clonidine, dexmedetomidine, lidocaine
2015-07-17 23:41:22	1 to 5 years	Not	dexmedetomidine, lidocaine
2015-07-18 00:32:35	1 to 5 years	Not	clonidine, dexmedetomidine, ketamine
2015-07-18 01:35:30	Residência médica em andamento	yes	ketamine, lidocaine	bronchodilation	intravenous	None	mild	<30 mg.kg-1	I do not use maintenance doses	I do not use magnesium sulfate for sedation
2015-07-18 07:02:13	11 to 15 years	yes	clonidine, lidocaine	induced hypotension	intravenous	hypotension	mild	<30 mg.kg-1	<30 mg.kg.h	I do not use magnesium sulfate for sedation
2015-07-18 07:16:33	16 to 20 years	Not	clonidine, ketamine
2015-07-18 08:29:27	more than 20 years	Not	clonidine, ketamine
2015-07-18 10:04:11	more than 20 years	Not	clonidine, ketamine, lidocaine
2015-07-18 16:04:59	6 to 10 years	Not	clonidine, dexmedetomidine, ketamine, lidocaine
2015-07-18 17:28:29	more than 20 years	yes	clonidine, dexmedetomidine, ketamine, lidocaine	attenuation of sympathetic response to tracheal intubation, postoperative analgesia, decreased anesthetic consumption, induced hypotension, sedation, prevention / agitation treatment on awakening from anesthesia	intravenous	pain at venous injection, hypotension	mild	40-50 mg.kg-1	<30 mg.kg.h	I do not use magnesium sulfate for sedation
2015-07-18 18:13:35	more than 20 years	Not	clonidine, lidocaine
2015-07-18 20:07:36	more than 20 years	Not	clonidine, ketamine, lidocaine
2015-07-18 20:33:26	more than 20 years	Not	I do not use anesthesia adjuvants
2015-07-18 21:12:04	1 to 5 years	Not	clonidine, dexmedetomidine
2015-07-18 22:28:34	11 to 15 years	Not	clonidine, dexmedetomidine, ketamine, lidocaine, others
2015-07-18 23:08:05	more than 20 years	Not	ketamine, lidocaine
2015-07-19 00:51:20	1 to 5 years	Not	clonidine, ketamine, lidocaine
2015-07-19 06:09:56	more than 20 years	Not	clonidine, ketamine, lidocaine
2015-07-19 07:02:00	more than 20 years	Not	clonidine, ketamine, lidocaine
2015-07-19 09:29:27	more than 20 years	Not	clonidine, ketamine, lidocaine
2015-07-19 11:44:51	more than 20 years	Not	clonidine
2015-07-19 11:52:47	1 to 5 years	Not	clonidine, dexmedetomidine, lidocaine
2015-07-19 13:50:00	Residência médica em andamento	yes	clonidine, dexmedetomidine, ketamine, lidocaine	brain protection, postoperative analgesia, prevention and treatment of preeclampsia and seizures in eclampsia, bronchodilation, prevention / treatment of cardiac arrhythmias, handling of pheochromocytoma, prevention of hypomagnesemia in large surgeries, prevention of chronic postoperative pain, prevention of hyperalgesia after use of remifentanil	intravenous	hypermagnesemia	mild	30-40 mg.kg-1	I do not use maintenance doses	I do not use magnesium sulfate for sedation
2015-07-19 14:08:50	6 to 10 years	Not	clonidine, dexmedetomidine, ketamine
2015-07-19 15:52:37	16 to 20 years	Not	ketamine, lidocaine
2015-07-19 15:58:59	Residência médica em andamento	Not	clonidine, dexmedetomidine, ketamine
2015-07-19 16:38:24	more than 20 years	yes	clonidine, ketamine, others	brain protection, postoperative analgesia, prevention and treatment of preeclampsia and seizures in eclampsia, bronchodilation, prevention of hypomagnesemia in large surgeries, prevention of chronic postoperative pain, prevention of hyperalgesia after use of remifentanil, tetanus treatment	intravenous	residual curarization, Facial/cervical flushing	mild	40-50 mg.kg-1	I do not use maintenance doses	I do not use magnesium sulfate for sedation
2015-07-19 17:16:39	16 to 20 years	Not	clonidine, lidocaine
2015-07-19 17:20:49	Residência médica em andamento	yes	clonidine, dexmedetomidine, lidocaine	reduction of the dose of neurointramuscle blocker, postoperative analgesia, decreased anesthetic consumption, prevention and treatment of preeclampsia and seizures in eclampsia, bronchodilation, prevention / treatment of cardiac arrhythmias	intravenous	residual curarization	mild	40-50 mg.kg-1	I do not use maintenance doses	I do not use magnesium sulfate for sedation
2015-07-19 17:29:29	11 to 15 years	yes	clonidine	reduction of the dose of neurointramuscle blocker, attenuation of sympathetic response to tracheal intubation, postoperative analgesia, decreased anesthetic consumption, adjuvant in spinal anesthesia, prevention / treatment of cardiac arrhythmias, prevention of chronic postoperative pain, extension of duration of motor block on subdural anesthesia	intravenous	hypotension	mild	<30 mg.kg-1	I do not use maintenance doses	<30 mg.kg-1
2015-07-19 18:08:39	more than 20 years	Not	clonidine, dexmedetomidine, ketamine, lidocaine
2015-07-19 19:31:07	more than 20 years	Not	clonidine, ketamine, lidocaine
2015-07-19 21:13:43	more than 20 years	Not	clonidine, ketamine, lidocaine
2015-07-19 21:17:08	more than 20 years	Not	clonidine, dexmedetomidine, lidocaine
2015-07-19 21:17:33	more than 20 years	Not	clonidine, dexmedetomidine, lidocaine
2015-07-20 03:42:44	more than 20 years	Not	clonidine, dexmedetomidine, ketamine
2015-07-20 09:31:24	6 to 10 years	Not	clonidine, dexmedetomidine, ketamine
2015-07-20 09:33:56	1 to 5 years	yes	clonidine, dexmedetomidine, ketamine, lidocaine	postoperative analgesia, decreased anesthetic consumption, prevention and treatment of preeclampsia and seizures in eclampsia, bronchodilation, prevention / treatment of cardiac arrhythmias, prevention of chronic postoperative pain	intravenous	hypotension	mild	30-40 mg.kg-1	<30 mg.kg.h	<30 mg.kg-1
2015-07-20 09:49:55	6 to 10 years	yes	clonidine, dexmedetomidine, ketamine, lidocaine	postoperative analgesia, decreased anesthetic consumption, prevention and treatment of preeclampsia and seizures in eclampsia, bronchodilation, prevention / treatment of laryngospasm, prevention of chronic postoperative pain, reduction of surgical bleeding, induced hypotension	intravenous	hypotension	mild	30-40 mg.kg-1	<30 mg.kg.h	I do not use magnesium sulfate for sedation
2015-07-20 10:27:14	more than 20 years	Not	others
2015-07-20 11:48:47	1 to 5 years	yes	clonidine, dexmedetomidine, ketamine	reduction of the dose of neurointramuscle blocker, postoperative analgesia, prevention and treatment of preeclampsia and seizures in eclampsia, bronchodilation, prevention / treatment of cardiac arrhythmias, prevention of chronic postoperative pain	intravenous, intramuscle	pain at venous injection, hypotension	mild	i do not use	<30 mg.kg.h	I do not use magnesium sulfate for sedation
2015-07-20 12:30:03	11 to 15 years	Not	clonidine, ketamine
2015-07-20 12:30:24	more than 20 years	Not	clonidine, ketamine, lidocaine
2015-07-20 13:30:45	16 to 20 years	yes	clonidine, dexmedetomidine, ketamine	prevention of myocardial ischemia, inhibition of preterm birth, prevention and treatment of preeclampsia and seizures in eclampsia, prevention / treatment of cardiac arrhythmias, prevention of hypomagnesemia in large surgeries, reduction of surgical bleeding, reduction of perioperative blood replacement, induced hypotension	intravenous	hypotension	mild	<30 mg.kg-1	<30 mg.kg.h	<30 mg.kg-1
2015-07-20 14:25:50	more than 20 years	Not	clonidine, ketamine
2015-07-20 16:22:02	6 to 10 years	yes	clonidine, ketamine	postoperative analgesia, decreased anesthetic consumption, prevention of chronic postoperative pain, prevention of hyperalgesia after use of remifentanil, sedation	intravenous	hypotension	moderate	50-60 mg.kg-1	I do not use maintenance doses	I do not use magnesium sulfate for sedation
2015-07-20 19:17:06	more than 20 years	Not	clonidine, ketamine, lidocaine
2015-07-20 20:28:14	6 to 10 years	yes	clonidine, dexmedetomidine, ketamine, lidocaine	prevention of myocardial ischemia, brain protection, reduction of the dose of neurointramuscle blocker, attenuation of sympathetic response to tracheal intubation, postoperative analgesia, decreased anesthetic consumption, prevention and treatment of preeclampsia and seizures in eclampsia, bronchodilation, prevention / treatment of cardiac arrhythmias, handling of pheochromocytoma, prevention of …	intravenous	residual curarization, hypotension	moderate	30-40 mg.kg-1	<30 mg.kg.h	<30 mg.kg-1
2015-07-20 21:20:57	11 to 15 years	Not	clonidine, ketamine, lidocaine
2015-07-20 21:56:18	more than 20 years	Not	clonidine, ketamine, others
2015-07-20 23:34:46	6 to 10 years	Not	lidocaine
2015-07-21 01:15:58	6 to 10 years	yes	clonidine, dexmedetomidine, ketamine	prevention and treatment of preeclampsia and seizures in eclampsia, Tto de hipomagnesemia	intravenous	respiratory depression	moderate	i do not use	I do not use maintenance doses	I do not use magnesium sulfate for sedation
2015-07-21 09:24:03	1 to 5 years	Not	clonidine, ketamine, lidocaine
2015-07-21 09:39:17	more than 20 years	Not	clonidine, ketamine
2015-07-21 10:05:19	more than 20 years	Not	clonidine, dexmedetomidine
2015-07-21 11:14:47	16 to 20 years	Not	clonidine, dexmedetomidine, ketamine, lidocaine
2015-07-21 11:27:47	1 to 5 years	Not	clonidine
2015-07-21 11:49:16	1 to 5 years	Not	clonidine, ketamine, lidocaine
2015-07-21 12:15:56	Residência médica em andamento	Not	clonidine, dexmedetomidine, ketamine, lidocaine
2015-07-21 13:38:51	6 to 10 years	Not	clonidine, ketamine
2015-07-21 14:47:28	16 to 20 years	yes	clonidine, ketamine, lidocaine	reduction of the dose of neurointramuscle blocker, attenuation of sympathetic response to tracheal intubation, postoperative analgesia, decreased anesthetic consumption, inhibition of preterm birth, prevention and treatment of preeclampsia and seizures in eclampsia, prevention of hypomagnesemia in large surgeries, prevention of chronic postoperative pain, prevention of hyperalgesia after use of r…	intravenous	hypotension, hypermagnesemia, Intense sedation	mild, moderate	30-40 mg.kg-1	I do not use maintenance doses	30-40 mg.kg-1
2015-07-21 19:56:00	more than 20 years	Not	clonidine, lidocaine
2015-07-21 22:16:26	Residência médica em andamento	Not	clonidine, dexmedetomidine, lidocaine, others
2015-07-21 23:33:36	more than 20 years	Not	clonidine
2015-07-22 10:21:37	more than 20 years	Not	clonidine, ketamine, lidocaine
2015-07-22 10:31:11	more than 20 years	Not	clonidine, dexmedetomidine, ketamine, lidocaine
2015-07-22 11:10:05	more than 20 years	Not	clonidine
2015-07-22 14:58:56	11 to 15 years	Not	clonidine, dexmedetomidine, ketamine, lidocaine
2015-07-22 17:34:05	6 to 10 years	Not	clonidine, ketamine, lidocaine
2015-07-22 23:21:32	1 to 5 years	yes	clonidine, ketamine, lidocaine	postoperative analgesia, decreased anesthetic consumption, bronchodilation, prevention / treatment of cardiac arrhythmias, prevention of hypomagnesemia in large surgeries, prevention of chronic postoperative pain, prevention of hyperalgesia after use of remifentanil	intravenous	pain at venous injection	mild	i do not use	40 to 50 mg.kg.h	I do not use magnesium sulfate for sedation
2015-07-22 23:32:48	more than 20 years	Not	clonidine, lidocaine
2015-07-23 10:47:48	6 to 10 years	Not	clonidine, dexmedetomidine, ketamine
2015-07-23 17:24:42	16 to 20 years	yes	clonidine, dexmedetomidine, ketamine, lidocaine	attenuation of sympathetic response to tracheal intubation, postoperative analgesia, decreased anesthetic consumption, prevention of chronic postoperative pain, facilitation of tracheal intubation without the use of neurointramuscle blocker, prevention of hyperalgesia after use of remifentanil, prevention / treatment of shivering, reduction of surgical bleeding, reduction of perioperative blood r…	intravenous	residual curarization, hypotension	mild	40-50 mg.kg-1	30 to 40 mg.kg.h	I do not use magnesium sulfate for sedation
2015-07-23 18:14:45	more than 20 years	Not	lidocaine
2015-07-23 18:31:43	Residência médica em andamento	yes	clonidine, dexmedetomidine, ketamine, lidocaine	reduction of the dose of neurointramuscle blocker, attenuation of sympathetic response to tracheal intubation, postoperative analgesia, decreased anesthetic consumption, prevention of chronic postoperative pain, prevention of hyperalgesia after use of remifentanil, reduction of nausea and vomiting	intravenous	hypotension	mild	<30 mg.kg-1	<30 mg.kg.h	I do not use magnesium sulfate for sedation
2015-07-23 19:32:07	16 to 20 years	yes	clonidine, dexmedetomidine, ketamine, lidocaine	attenuation of sympathetic response to tracheal intubation, postoperative analgesia, decreased anesthetic consumption, prevention of chronic postoperative pain, facilitation of tracheal intubation without the use of neurointramuscle blocker, prevention of hyperalgesia after use of remifentanil, prevention / treatment of shivering, reduction of surgical bleeding, reduction of perioperative blood r…	intravenous	residual curarization, hypotension	mild	40-50 mg.kg-1	30 to 40 mg.kg.h	I do not use magnesium sulfate for sedation
2015-07-23 19:41:17	more than 20 years	Not	clonidine, ketamine, lidocaine
2015-07-23 23:01:13	Residência médica em andamento	Not	clonidine, ketamine, lidocaine
2015-07-24 12:38:24	1 to 5 years	yes	clonidine, dexmedetomidine, ketamine, lidocaine	reduction of the dose of neurointramuscle blocker, postoperative analgesia, decreased anesthetic consumption, inhibition of preterm birth, prevention and treatment of preeclampsia and seizures in eclampsia;	intravenous	pain at venous injection, hypotension	mild, moderate	30-40 mg.kg-1	I do not use maintenance doses	I do not use magnesium sulfate for sedation
2015-07-24 16:07:18	more than 20 years	Not	clonidine, dexmedetomidine, ketamine, lidocaine
2015-07-25 08:22:04	1 to 5 years	yes	clonidine, dexmedetomidine, ketamine, lidocaine	brain protection, reduction of the dose of neurointramuscle blocker, postoperative analgesia, decreased anesthetic consumption, prevention and treatment of preeclampsia and seizures in eclampsia, bronchodilation, prevention of hypomagnesemia in large surgeries, prevention of chronic postoperative pain, prevention of hyperalgesia after use of remifentanil	intravenous	residual curarization, hypotension	severe	30-40 mg.kg-1	<30 mg.kg.h	I do not use magnesium sulfate for sedation
2015-07-25 18:25:01	16 to 20 years	Not	ketamine, lidocaine
2015-07-26 11:57:04	Residência médica em andamento	Not	clonidine, dexmedetomidine
2015-07-26 12:00:15	Residência médica em andamento	yes	clonidine, dexmedetomidine	brain protection, postoperative analgesia, decreased anesthetic consumption, prevention and treatment of preeclampsia and seizures in eclampsia, prevention / treatment of cardiac arrhythmias	intravenous	hypotension	mild	i do not use	40 to 50 mg.kg.h	I do not use magnesium sulfate for sedation
2015-07-26 18:07:56	more than 20 years	yes	I do not use anesthesia adjuvants	prevention of myocardial ischemia, inhibition of preterm birth, prevention and treatment of preeclampsia and seizures in eclampsia, prevention of hypomagnesemia in large surgeries	intravenous	hypermagnesemia	mild	i do not use	I do not use maintenance doses	I do not use magnesium sulfate for sedation
2015-07-27 15:03:05	16 to 20 years	yes	clonidine, dexmedetomidine, lidocaine	prevention of myocardial ischemia, reduction of the dose of neurointramuscle blocker, prevention / treatment of cardiac arrhythmias, prevention of hypomagnesemia in large surgeries	intravenous	residual curarization, hypermagnesemia	moderate	40-50 mg.kg-1	<30 mg.kg.h	I do not use magnesium sulfate for sedation
2015-07-28 01:14:11	16 to 20 years	Not	clonidine
2015-07-28 14:20:53	1 to 5 years	Not
2015-07-28 17:10:22	more than 20 years	Not	ketamine
2015-07-28 22:40:28	more than 20 years	Not	dexmedetomidine
2015-07-29 09:00:21	16 to 20 years	Not	clonidine, ketamine
2015-07-29 12:10:28	more than 20 years	Not	ketamine
2015-07-29 21:23:33	more than 20 years	Not	lidocaine
2015-07-30 21:19:46	more than 20 years	Not	ketamine
2015-08-01 17:20:13	Residência médica em andamento	Not	clonidine, ketamine, lidocaine
2015-08-02 15:43:52	1 to 5 years	Not	clonidine, ketamine
2015-08-03 20:47:37	more than 20 years	Not	clonidine, others
2015-08-06 16:38:19	16 to 20 years	Not	clonidine
2015-08-15 15:56:36	more than 20 years	yes	clonidine, lidocaine	prevention and treatment of preeclampsia and seizures in eclampsia, prevention / treatment of cardiac arrhythmias	intravenous	hypotension		i do not use	I do not use maintenance doses	I do not use magnesium sulfate for sedation
2015-08-22 20:53:29	more than 20 years	yes	clonidine, lidocaine	prevention of myocardial ischemia, brain protection, reduction of the dose of neurointramuscle blocker, attenuation of sympathetic response to tracheal intubation, postoperative analgesia, decreased anesthetic consumption, inhibition of preterm birth, prevention and treatment of preeclampsia and seizures in eclampsia, bronchodilation, adjuvant in spinal anesthesia, prevention / treatment of cardi…	intravenous	respiratory depression, hypotension	moderate	30-40 mg.kg-1	<30 mg.kg.h	I do not use magnesium sulfate for sedation
2015-08-24 13:31:20	16 to 20 years	Not	clonidine, dexmedetomidine, ketamine, lidocaine
2015-08-24 13:31:43	1 to 5 years	Not	clonidine, ketamine
2015-08-24 13:41:03	16 to 20 years	Not	clonidine, dexmedetomidine, ketamine, lidocaine
2015-08-24 13:42:02	1 to 5 years	yes	clonidine, dexmedetomidine, ketamine, lidocaine	reduction of the dose of neurointramuscle blocker, attenuation of sympathetic response to tracheal intubation, postoperative analgesia, decreased anesthetic consumption, bronchodilation, handling of pheochromocytoma, prevention / treatment of laryngospasm, prevention of chronic postoperative pain, prevention of hyperalgesia after use of remifentanil, reduction of nausea and vomiting, prevention /…	intravenous	residual curarization	mild	30-40 mg.kg-1	I do not use maintenance doses	I do not use magnesium sulfate for sedation
2015-08-24 13:42:10	more than 20 years	Not	I do not use anesthesia adjuvants
2015-08-24 13:43:14	Residência médica em andamento	yes	dexmedetomidine	prevention of myocardial ischemia, brain protection, attenuation of sympathetic response to tracheal intubation, decreased anesthetic consumption, sedation, prevention / agitation treatment on awakening from anesthesia	intravenous	hypotension	mild	30-40 mg.kg-1	I do not use maintenance doses	I do not use magnesium sulfate for sedation
2015-08-24 13:45:05	16 to 20 years	yes	ketamine, lidocaine, others	brain protection, reduction of the dose of neurointramuscle blocker, attenuation of sympathetic response to tracheal intubation, postoperative analgesia, decreased anesthetic consumption, bronchodilation, prevention of hyperalgesia after use of remifentanil, sedation	intravenous	None		30-40 mg.kg-1	30 to 40 mg.kg.h	30-40 mg.kg-1
2015-08-24 13:46:49	more than 20 years	Not	clonidine, ketamine, lidocaine
2015-08-24 13:47:13	16 to 20 years	yes	ketamine, lidocaine, others	brain protection, reduction of the dose of neurointramuscle blocker, attenuation of sympathetic response to tracheal intubation, postoperative analgesia, decreased anesthetic consumption, bronchodilation, facilitation of tracheal intubation without the use of neurointramuscle blocker, prevention of hyperalgesia after use of remifentanil, sedation	intravenous	None		30-40 mg.kg-1	30 to 40 mg.kg.h	30-40 mg.kg-1
2015-08-24 13:49:12	1 to 5 years	Not	clonidine, ketamine
2015-08-24 13:49:37	more than 20 years	Not	clonidine, lidocaine
2015-08-24 13:50:02	1 to 5 years	Not	clonidine, dexmedetomidine, ketamine
2015-08-24 13:50:23	16 to 20 years	Not	clonidine, ketamine, lidocaine
2015-08-24 13:52:09	1 to 5 years	yes	clonidine, dexmedetomidine, ketamine, lidocaine	reduction of the dose of neurointramuscle blocker, postoperative analgesia, decreased anesthetic consumption, prevention and treatment of preeclampsia and seizures in eclampsia, bronchodilation, reduction of surgical bleeding, reduction of nausea and vomiting	intravenous	hypotension	mild	40-50 mg.kg-1	<30 mg.kg.h	I do not use magnesium sulfate for sedation
2015-08-24 13:53:54	more than 20 years	Not	clonidine, dexmedetomidine, lidocaine
2015-08-24 13:54:07	16 to 20 years	Not	clonidine, lidocaine
2015-08-24 13:56:00	1 to 5 years	Not	clonidine, ketamine, lidocaine
2015-08-24 13:56:56	1 to 5 years	yes	clonidine, ketamine	postoperative analgesia, decreased anesthetic consumption, prevention / treatment of cardiac arrhythmias, prevention of hyperalgesia after use of remifentanil	intravenous	hypotension	mild	i do not use	30 to 40 mg.kg.h	I do not use magnesium sulfate for sedation
2015-08-24 13:56:59	1 to 5 years	yes	clonidine, dexmedetomidine, ketamine	brain protection, reduction of the dose of neurointramuscle blocker, decreased anesthetic consumption, bronchodilation, prevention of hypomagnesemia in large surgeries, prevention of chronic postoperative pain, prevention of hyperalgesia after use of remifentanil, prevention / treatment of shivering, sedation, prevention / agitation treatment on awakening from anesthesia	intravenous, nerve plexus	hypotension	mild	40-50 mg.kg-1	I do not use maintenance doses	40 to 50 mg.kg.h
2015-08-24 13:57:12	1 to 5 years	Not	clonidine, dexmedetomidine, ketamine, lidocaine
2015-08-24 13:59:27	6 to 10 years	Not	clonidine, ketamine
2015-08-24 14:01:21	6 to 10 years	Not	clonidine, ketamine, lidocaine
2015-08-24 14:02:13	11 to 15 years	Not	I do not use anesthesia adjuvants
2015-08-24 14:02:29	11 to 15 years	Not	clonidine, ketamine
2015-08-24 14:02:58	1 to 5 years	yes	clonidine, dexmedetomidine, ketamine	brain protection, reduction of the dose of neurointramuscle blocker, attenuation of sympathetic response to tracheal intubation, postoperative analgesia, decreased anesthetic consumption, inhibition of preterm birth, prevention and treatment of preeclampsia and seizures in eclampsia, bronchodilation, prevention / treatment of cardiac arrhythmias, prevention of hypomagnesemia in large surgeries, p…	intravenous	hypotension	mild	<30 mg.kg-1	<30 mg.kg.h	I do not use magnesium sulfate for sedation
2015-08-24 14:05:22	1 to 5 years	Not	clonidine, dexmedetomidine, ketamine, lidocaine
2015-08-24 14:10:15	Residência médica em andamento	Not	I do not use anesthesia adjuvants
2015-08-24 14:12:23	6 to 10 years	yes	clonidine, dexmedetomidine, ketamine, lidocaine	postoperative analgesia, decreased anesthetic consumption, prevention / treatment of cardiac arrhythmias, prevention of chronic postoperative pain, prevention of hyperalgesia after use of remifentanil	intravenous	residual curarization, pain at venous injection, hypotension	mild	30-40 mg.kg-1	I do not use maintenance doses	I do not use magnesium sulfate for sedation
2015-08-24 14:14:53	6 to 10 years	Not	clonidine, ketamine, lidocaine
2015-08-24 14:16:12	1 to 5 years	yes	clonidine, dexmedetomidine, ketamine	attenuation of sympathetic response to tracheal intubation, postoperative analgesia, decreased anesthetic consumption, prevention and treatment of preeclampsia and seizures in eclampsia, bronchodilation, prevention of hyperalgesia after use of remifentanil, induced hypotension	intravenous	residual curarization, hypotension	mild	<30 mg.kg-1	I do not use maintenance doses	I do not use magnesium sulfate for sedation
2015-08-24 14:16:15	more than 20 years	Not	clonidine, dexmedetomidine, ketamine
2015-08-24 14:17:36	Residência médica em andamento	yes	clonidine, ketamine, lidocaine	decreased anesthetic consumption, prevention of hyperalgesia after use of remifentanil, sedation	intravenous	respiratory depression, hypermagnesemia	mild	30-40 mg.kg-1	30 to 40 mg.kg.h	30-40 mg.kg-1
2015-08-24 14:18:19	more than 20 years	Not	clonidine, ketamine, others
2015-08-24 14:20:37	more than 20 years	Not	dexmedetomidine
2015-08-24 14:22:01	1 to 5 years	Not	clonidine, ketamine, lidocaine
2015-08-24 14:23:58	more than 20 years	yes	clonidine	brain protection, prevention and treatment of preeclampsia and seizures in eclampsia;	intravenous	respiratory depression, hypermagnesemia	moderate	i do not use	I do not use maintenance doses	I do not use magnesium sulfate for sedation
2015-08-24 14:24:16	more than 20 years	Not	clonidine, others
2015-08-24 14:24:51	more than 20 years	Not	ketamine
2015-08-24 14:24:57	more than 20 years	Not	clonidine, dexmedetomidine, ketamine, lidocaine
2015-08-24 14:25:26	more than 20 years	Not	clonidine, ketamine, lidocaine
2015-08-24 14:28:20	1 to 5 years	Not	I do not use anesthesia adjuvants
2015-08-24 14:29:33	Residência médica em andamento	Not	clonidine, dexmedetomidine, ketamine, lidocaine
2015-08-24 14:31:48	1 to 5 years	yes	clonidine, ketamine, lidocaine	reduction of the dose of neurointramuscle blocker, attenuation of sympathetic response to tracheal intubation, postoperative analgesia, decreased anesthetic consumption, inhibition of preterm birth, prevention and treatment of preeclampsia and seizures in eclampsia, bronchodilation, handling of pheochromocytoma	intravenous	residual curarization, hypotension	mild	40-50 mg.kg-1	<30 mg.kg.h	I do not use magnesium sulfate for sedation
2015-08-24 14:33:20	Residência médica em andamento	Not	clonidine, ketamine
2015-08-24 14:34:24	11 to 15 years	Not	clonidine
2015-08-24 14:35:56	11 to 15 years	yes	clonidine	brain protection, reduction of the dose of neurointramuscle blocker, attenuation of sympathetic response to tracheal intubation, postoperative analgesia, decreased anesthetic consumption, prevention and treatment of preeclampsia and seizures in eclampsia, prevention / treatment of cardiac arrhythmias, handling of pheochromocytoma, facilitation of tracheal intubation without the use of neurointram…	intravenous, intramuscle	hypotension	mild	30-40 mg.kg-1	I do not use maintenance doses	I do not use magnesium sulfate for sedation
2015-08-24 14:37:21	11 to 15 years	Not	clonidine
2015-08-24 14:41:11	6 to 10 years	yes	clonidine, dexmedetomidine, ketamine, lidocaine	prevention of myocardial ischemia, brain protection, reduction of the dose of neurointramuscle blocker, postoperative analgesia, decreased anesthetic consumption, prevention and treatment of preeclampsia and seizures in eclampsia, bronchodilation, prevention / treatment of cardiac arrhythmias, prevention of hypomagnesemia in large surgeries, prevention / treatment of laryngospasm, prevention of c…	intravenous	residual curarization, hypotension	mild	i do not use	30 to 40 mg.kg.h	I do not use magnesium sulfate for sedation
2015-08-24 14:41:34	6 to 10 years	yes	I do not use anesthesia adjuvants	brain protection, prevention and treatment of preeclampsia and seizures in eclampsia;	intravenous	respiratory depression	mild	i do not use	40 to 50 mg.kg.h	<30 mg.kg-1
2015-08-24 14:42:52	more than 20 years	Not	clonidine, lidocaine
2015-08-24 14:47:17	more than 20 years	yes	clonidine, dexmedetomidine, ketamine, lidocaine	brain protection, reduction of the dose of neurointramuscle blocker, attenuation of sympathetic response to tracheal intubation, postoperative analgesia, decreased anesthetic consumption, bronchodilation, adjuvant in spinal anesthesia, prevention / treatment of cardiac arrhythmias, prevention of chronic postoperative pain, prevention / treatment of shivering, reduction of surgical bleeding, reduc…	intravenous	hypotension	moderate	40-50 mg.kg-1	30 to 40 mg.kg.h	<30 mg.kg-1
2015-08-24 14:48:24	11 to 15 years	Not	clonidine, dexmedetomidine
2015-08-24 14:48:59	more than 20 years	yes	clonidine, dexmedetomidine, ketamine, lidocaine	prevention of myocardial ischemia, brain protection, reduction of the dose of neurointramuscle blocker, attenuation of sympathetic response to tracheal intubation, postoperative analgesia, decreased anesthetic consumption, prevention and treatment of preeclampsia and seizures in eclampsia, bronchodilation, prevention / treatment of cardiac arrhythmias, handling of pheochromocytoma, prevention of …	intravenous	residual curarization, hypotension, Facial/cervical flushing	mild	30-40 mg.kg-1	<30 mg.kg.h	<30 mg.kg-1
2015-08-24 14:49:16	1 to 5 years	Not	clonidine, ketamine
2015-08-24 14:51:21	more than 20 years	Not	clonidine
2015-08-24 14:52:25	6 to 10 years	Not	clonidine, dexmedetomidine, ketamine
2015-08-24 14:52:46	Residência médica em andamento	yes	ketamine, lidocaine	reduction of the dose of neurointramuscle blocker, postoperative analgesia, prevention and treatment of preeclampsia and seizures in eclampsia, bronchodilation, prevention / treatment of cardiac arrhythmias, prevention of hypomagnesemia in large surgeries, prevention of chronic postoperative pain, prevention of hyperalgesia after use of remifentanil	intravenous	residual curarization, respiratory depression, hypotension, hypermagnesemia	mild	i do not use	<30 mg.kg.h	I do not use magnesium sulfate for sedation
2015-08-24 14:53:31	1 to 5 years	yes	clonidine, dexmedetomidine, ketamine, lidocaine	postoperative analgesia, decreased anesthetic consumption, prevention and treatment of preeclampsia and seizures in eclampsia, bronchodilation, prevention / treatment of cardiac arrhythmias, prevention of hypomagnesemia in large surgeries, prevention of chronic postoperative pain, prevention of hyperalgesia after use of remifentanil, reduction of nausea and vomiting, induced hypotension	intravenous, nerve plexus	hypotension	mild	30-40 mg.kg-1	<30 mg.kg.h	I do not use magnesium sulfate for sedation
2015-08-24 14:53:44	1 to 5 years	Not	clonidine, dexmedetomidine, ketamine
2015-08-24 14:54:46	Residência médica em andamento	Not	clonidine, dexmedetomidine, ketamine
2015-08-24 14:54:53	more than 20 years	Not	I do not use anesthesia adjuvants
2015-08-24 14:56:26	more than 20 years	Not	clonidine
2015-08-24 14:57:29	Residência médica em andamento	Not	clonidine, dexmedetomidine, ketamine
2015-08-24 14:58:07	more than 20 years	Not	clonidine
2015-08-24 14:58:44	more than 20 years	Not	clonidine, ketamine, lidocaine, others
2015-08-24 14:58:54	6 to 10 years	Not	clonidine, ketamine, lidocaine
2015-08-24 14:59:46	1 to 5 years	Not	clonidine, ketamine, others
2015-08-24 15:02:36	more than 20 years	Not	clonidine, dexmedetomidine, lidocaine
2015-08-24 15:02:49	more than 20 years	Not	clonidine
2015-08-24 15:15:44	6 to 10 years	Not	clonidine
2015-08-24 15:15:56	more than 20 years	Not	clonidine, ketamine, lidocaine
2015-08-24 15:17:52	more than 20 years	Not	clonidine, ketamine, lidocaine
2015-08-24 15:21:33	more than 20 years	Not	I do not use anesthesia adjuvants
2015-08-24 15:25:07	1 to 5 years	yes	clonidine, dexmedetomidine, ketamine, lidocaine	reduction of the dose of neurointramuscle blocker, decreased anesthetic consumption, inhibition of preterm birth, prevention and treatment of preeclampsia and seizures in eclampsia, prevention / treatment of cardiac arrhythmias, prevention of hyperalgesia after use of remifentanil, sedation	intravenous	residual curarization	mild, moderate	<30 mg.kg-1	<30 mg.kg.h	I do not use magnesium sulfate for sedation
2015-08-24 15:25:23	6 to 10 years	yes	clonidine, ketamine, lidocaine	prevention of myocardial ischemia, attenuation of sympathetic response to tracheal intubation, postoperative analgesia, decreased anesthetic consumption	intravenous	hypotension	mild	30-40 mg.kg-1	40 to 50 mg.kg.h	I do not use magnesium sulfate for sedation
2015-08-24 15:25:36	1 to 5 years	Not	clonidine, dexmedetomidine, ketamine, lidocaine
2015-08-24 15:29:16	11 to 15 years	Not	clonidine, dexmedetomidine, ketamine, lidocaine
2015-08-24 15:34:16	Residência médica em andamento	Not	clonidine, dexmedetomidine, ketamine, lidocaine
2015-08-24 15:42:45	11 to 15 years	Not	clonidine, ketamine, lidocaine
2015-08-24 15:43:59	Residência médica em andamento	Not	clonidine, dexmedetomidine, ketamine
2015-08-24 15:44:26	more than 20 years	Not	clonidine, dexmedetomidine, lidocaine
2015-08-24 15:45:26	more than 20 years	Not	clonidine, ketamine
2015-08-24 15:46:38	1 to 5 years	yes	clonidine, dexmedetomidine, ketamine, lidocaine	prevention of myocardial ischemia, brain protection, reduction of the dose of neurointramuscle blocker, attenuation of sympathetic response to tracheal intubation, postoperative analgesia, decreased anesthetic consumption, prevention and treatment of preeclampsia and seizures in eclampsia, bronchodilation, handling of pheochromocytoma, facilitation of tracheal intubation without the use of neuroi…	intravenous	residual curarization, hypotension	mild	30-40 mg.kg-1	<30 mg.kg.h	40 to 50 mg.kg.h
2015-08-24 15:50:19	Residência médica em andamento	Not	clonidine, dexmedetomidine, ketamine, lidocaine
2015-08-24 15:57:09	1 to 5 years	Not	I do not use anesthesia adjuvants
2015-08-24 16:05:35	more than 20 years	Not	lidocaine
2015-08-24 16:06:18	more than 20 years	yes	clonidine	prevention and treatment of preeclampsia and seizures in eclampsia;	intravenous	hypotension	mild	i do not use	I do not use maintenance doses	I do not use magnesium sulfate for sedation
2015-08-24 16:07:34	1 to 5 years	yes	clonidine, dexmedetomidine, ketamine, lidocaine	brain protection, attenuation of sympathetic response to tracheal intubation, postoperative analgesia, bronchodilation, prevention of chronic postoperative pain, reduction of nausea and vomiting	intravenous	residual curarization, hypotension	mild, moderate	40-50 mg.kg-1	30 to 40 mg.kg.h	I do not use magnesium sulfate for sedation
2015-08-24 16:08:12	11 to 15 years	yes	ketamine, lidocaine	postoperative analgesia, decreased anesthetic consumption, inhibition of preterm birth, prevention and treatment of preeclampsia and seizures in eclampsia, prevention / treatment of cardiac arrhythmias, prevention of hypomagnesemia in large surgeries, prevention of chronic postoperative pain, prevention of hyperalgesia after use of remifentanil, sedation	intravenous	hypotension	mild	i do not use	30 to 40 mg.kg.h	I do not use magnesium sulfate for sedation
2015-08-24 16:10:16	6 to 10 years	yes	clonidine, ketamine, lidocaine	attenuation of sympathetic response to tracheal intubation, postoperative analgesia, decreased anesthetic consumption, prevention and treatment of preeclampsia and seizures in eclampsia, prevention / treatment of cardiac arrhythmias, prevention of chronic postoperative pain, facilitation of tracheal intubation without the use of neurointramuscle blocker, prevention of hyperalgesia after use of re…	intravenous	residual curarization	mild	30-40 mg.kg-1	I do not use maintenance doses	I do not use magnesium sulfate for sedation
2015-08-24 16:10:50	more than 20 years	Not	I do not use anesthesia adjuvants
2015-08-24 16:11:30	6 to 10 years	Not	clonidine, dexmedetomidine, ketamine, lidocaine
2015-08-24 16:15:08	more than 20 years	Not	lidocaine
2015-08-24 16:21:54	6 to 10 years	Not	clonidine, lidocaine
2015-08-24 16:23:24	Residência médica em andamento	yes	clonidine, dexmedetomidine, ketamine, lidocaine	reduction of the dose of neurointramuscle blocker, postoperative analgesia, decreased anesthetic consumption, prevention and treatment of preeclampsia and seizures in eclampsia, bronchodilation, prevention / treatment of cardiac arrhythmias, reduction of surgical bleeding, reduction of perioperative blood replacement, induced hypotension, sedation	intravenous	hypotension	mild	40-50 mg.kg-1	30 to 40 mg.kg.h	I do not use magnesium sulfate for sedation
2015-08-24 16:38:12	Residência médica em andamento	Not	clonidine, ketamine, lidocaine
2015-08-24 16:39:43	more than 20 years	yes	clonidine, dexmedetomidine, lidocaine	prevention of myocardial ischemia, brain protection, prevention and treatment of preeclampsia and seizures in eclampsia, prevention / treatment of cardiac arrhythmias, handling of pheochromocytoma, prevention of hypomagnesemia in large surgeries, prevention of chronic postoperative pain, induced hypotension, sedation, prevention / agitation treatment on awakening from anesthesia	intravenous	hypotension	mild	i do not use	40 to 50 mg.kg.h	40 to 50 mg.kg.h
2015-08-24 16:39:44	Residência médica em andamento	yes	clonidine, ketamine, lidocaine	reduction of the dose of neurointramuscle blocker, attenuation of sympathetic response to tracheal intubation, decreased anesthetic consumption, prevention and treatment of preeclampsia and seizures in eclampsia, prevention / treatment of cardiac arrhythmias, handling of pheochromocytoma, prevention of hypomagnesemia in large surgeries, facilitation of tracheal intubation without the use of neuro…	intravenous	None		i do not use	30 to 40 mg.kg.h	I do not use magnesium sulfate for sedation
2015-08-24 16:58:41	16 to 20 years	yes	clonidine, ketamine, lidocaine	brain protection, reduction of the dose of neurointramuscle blocker, postoperative analgesia, decreased anesthetic consumption, prevention and treatment of preeclampsia and seizures in eclampsia, prevention of chronic postoperative pain	intravenous	none		i do not use	30 to 40 mg.kg.h	30-40 mg.kg-1
2015-08-24 16:59:24	1 to 5 years	yes	clonidine, dexmedetomidine, ketamine, lidocaine	brain protection, reduction of the dose of neurointramuscle blocker, postoperative analgesia, decreased anesthetic consumption, prevention and treatment of preeclampsia and seizures in eclampsia, prevention / treatment of cardiac arrhythmias, handling of pheochromocytoma, control of fasciculation and myalgia after succinylcholine, prevention of hyperalgesia after use of remifentanil, prevention /…	intravenous	hypotension	moderate	<30 mg.kg-1	<30 mg.kg.h	I do not use magnesium sulfate for sedation
2015-08-24 17:03:15	more than 20 years	Not	clonidine, ketamine, lidocaine
2015-08-24 17:12:16	1 to 5 years	yes	dexmedetomidine, ketamine	reduction of the dose of neurointramuscle blocker, postoperative analgesia, decreased anesthetic consumption, prevention and treatment of preeclampsia and seizures in eclampsia, bronchodilation, prevention / treatment of cardiac arrhythmias, prevention of hypomagnesemia in large surgeries, prevention of chronic postoperative pain	intravenous	residual curarization	mild	<30 mg.kg-1	<30 mg.kg.h	I do not use magnesium sulfate for sedation
2015-08-24 17:13:16	1 to 5 years	Not	clonidine, dexmedetomidine, ketamine, lidocaine
2015-08-24 17:13:44	16 to 20 years	yes	clonidine, dexmedetomidine, ketamine, others	prevention of myocardial ischemia, brain protection, reduction of the dose of neurointramuscle blocker, attenuation of sympathetic response to tracheal intubation, postoperative analgesia, decreased anesthetic consumption, inhibition of preterm birth, prevention and treatment of preeclampsia and seizures in eclampsia, bronchodilation, adjuvant in spinal anesthesia, prevention / treatment of cardi…	intravenous	residual curarization	mild	30-40 mg.kg-1	<30 mg.kg.h	I do not use magnesium sulfate for sedation
2015-08-24 17:13:59	11 to 15 years	yes	clonidine, ketamine, lidocaine	postoperative analgesia, decreased anesthetic consumption, prevention / treatment of cardiac arrhythmias, prevention / treatment of laryngospasm, prevention of chronic postoperative pain, prevention / agitation treatment on awakening from anesthesia	intravenous	Heat sensation	mild	40-50 mg.kg-1	30 to 40 mg.kg.h	I do not use magnesium sulfate for sedation
2015-08-24 17:20:12	6 to 10 years	Not	clonidine, dexmedetomidine, ketamine, lidocaine
2015-08-24 17:23:13	16 to 20 years	Not	clonidine, dexmedetomidine, ketamine, lidocaine
2015-08-24 17:24:02	6 to 10 years	yes	clonidine, dexmedetomidine, ketamine, lidocaine	attenuation of sympathetic response to tracheal intubation, postoperative analgesia, decreased anesthetic consumption, prevention and treatment of preeclampsia and seizures in eclampsia, bronchodilation, prevention / treatment of cardiac arrhythmias, prevention of hypomagnesemia in large surgeries, prevention of chronic postoperative pain, prevention of hyperalgesia after use of remifentanil, pre…	intravenous, intramuscle	hypotension	moderate	30-40 mg.kg-1	I do not use maintenance doses	I do not use magnesium sulfate for sedation
2015-08-24 17:30:33	1 to 5 years	Not	clonidine, dexmedetomidine, ketamine, lidocaine
2015-08-24 17:31:53	16 to 20 years	Not	clonidine, ketamine
2015-08-24 17:39:07	Residência médica em andamento	yes	clonidine, dexmedetomidine, ketamine, lidocaine	prevention and treatment of preeclampsia and seizures in eclampsia, bronchodilation, prevention / treatment of cardiac arrhythmias	intravenous, intramuscle		mild	i do not use	I do not use maintenance doses	I do not use magnesium sulfate for sedation
2015-08-24 17:40:00	more than 20 years	Not	I do not use anesthesia adjuvants
2015-08-24 17:49:51	1 to 5 years	Not	clonidine, ketamine
2015-08-24 17:53:33	more than 20 years	Not	clonidine
2015-08-24 17:55:06	6 to 10 years	Not	clonidine, ketamine
2015-08-24 17:55:08	6 to 10 years	Not	clonidine, dexmedetomidine, ketamine, lidocaine
2015-08-24 18:01:46	more than 20 years	yes	clonidine, ketamine, lidocaine, others	reduction of the dose of neurointramuscle blocker, prevention and treatment of preeclampsia and seizures in eclampsia, bronchodilation, prevention / treatment of cardiac arrhythmias, prevention of hypomagnesemia in large surgeries	intravenous	hypotension	mild	30-40 mg.kg-1	I do not use maintenance doses	I do not use magnesium sulfate for sedation
2015-08-24 18:02:20	1 to 5 years	Not	clonidine, ketamine
2015-08-24 18:08:05	more than 20 years	Not	ketamine
2015-08-24 18:12:15	1 to 5 years	Not	clonidine, ketamine
2015-08-24 18:16:13	1 to 5 years	yes	clonidine, ketamine, lidocaine	attenuation of sympathetic response to tracheal intubation, postoperative analgesia, decreased anesthetic consumption, prevention and treatment of preeclampsia and seizures in eclampsia, handling of pheochromocytoma, prevention of chronic postoperative pain, prevention of hyperalgesia after use of remifentanil, induced hypotension	intravenous	residual curarization	mild	i do not use	<30 mg.kg.h	I do not use magnesium sulfate for sedation
2015-08-24 18:24:55	more than 20 years	Not	clonidine, dexmedetomidine, ketamine
2015-08-24 18:33:33	Residência médica em andamento	yes	clonidine, ketamine, lidocaine, others	postoperative analgesia, decreased anesthetic consumption, prevention and treatment of preeclampsia and seizures in eclampsia, bronchodilation, handling of pheochromocytoma, prevention of chronic postoperative pain, prevention of hyperalgesia after use of remifentanil	intravenous	hypotension	mild	30-40 mg.kg-1	I do not use maintenance doses	I do not use magnesium sulfate for sedation
2015-08-24 18:34:06	11 to 15 years	Not	clonidine, dexmedetomidine, ketamine, lidocaine
2015-08-24 18:38:47	more than 20 years	Not	clonidine, dexmedetomidine, ketamine, lidocaine
2015-08-24 18:59:52	more than 20 years	Not	I do not use anesthesia adjuvants
2015-08-24 19:22:46	more than 20 years	Not	dexmedetomidine
2015-08-24 19:51:46	more than 20 years	Not	clonidine, dexmedetomidine, ketamine, lidocaine
2015-08-24 20:02:14	6 to 10 years	Not	clonidine, ketamine, lidocaine
2015-08-24 20:08:13	more than 20 years	Not	I do not use anesthesia adjuvants
2015-08-24 20:15:42	16 to 20 years	Not	clonidine, ketamine
2015-08-24 20:21:50	16 to 20 years	Not	clonidine
2015-08-24 20:22:41	1 to 5 years	Not	dexmedetomidine, ketamine
2015-08-24 20:22:46	16 to 20 years	Not	clonidine
2015-08-24 20:33:58	Residência médica em andamento	Not	clonidine, lidocaine
2015-08-24 20:41:14	11 to 15 years	Not	clonidine, ketamine, lidocaine
2015-08-24 20:44:48	16 to 20 years	yes	clonidine, dexmedetomidine, ketamine, lidocaine	postoperative analgesia, decreased anesthetic consumption, prevention and treatment of preeclampsia and seizures in eclampsia;	intravenous	hypotension	mild	i do not use	30 to 40 mg.kg.h	I do not use magnesium sulfate for sedation
2015-08-24 20:48:08	16 to 20 years	yes	clonidine, ketamine, lidocaine	postoperative analgesia, decreased anesthetic consumption, inhibition of preterm birth, prevention and treatment of preeclampsia and seizures in eclampsia, prevention of chronic postoperative pain	intravenous	hypotension	mild	i do not use	<30 mg.kg.h	I do not use magnesium sulfate for sedation
2015-08-24 20:49:28	Residência médica em andamento	yes	clonidine, dexmedetomidine, ketamine, lidocaine	brain protection, reduction of the dose of neurointramuscle blocker, attenuation of sympathetic response to tracheal intubation, postoperative analgesia, decreased anesthetic consumption, inhibition of preterm birth, prevention and treatment of preeclampsia and seizures in eclampsia, bronchodilation, prevention / treatment of cardiac arrhythmias, handling of pheochromocytoma, prevention of hypoma…	intravenous	hypotension	mild	30-40 mg.kg-1	30 to 40 mg.kg.h	30-40 mg.kg-1
2015-08-24 20:59:08	more than 20 years	yes	clonidine, dexmedetomidine, ketamine, lidocaine	prevention and treatment of preeclampsia and seizures in eclampsia, bronchodilation	intravenous	pain at venous injection	mild	i do not use	I do not use maintenance doses	I do not use magnesium sulfate for sedation
2015-08-24 21:00:51	16 to 20 years	yes	clonidine	prevention and treatment of preeclampsia and seizures in eclampsia, prevention of hypomagnesemia in large surgeries	intravenous, intramuscle	pain at venous injection	moderate	i do not use	I do not use maintenance doses	I do not use magnesium sulfate for sedation
2015-08-24 21:09:46	Residência médica em andamento	Not	clonidine, dexmedetomidine, ketamine, lidocaine
2015-08-24 21:12:55	more than 20 years	yes	clonidine, dexmedetomidine, ketamine	brain protection, reduction of the dose of neurointramuscle blocker, attenuation of sympathetic response to tracheal intubation, decreased anesthetic consumption, inhibition of preterm birth, prevention and treatment of preeclampsia and seizures in eclampsia, prevention of hypomagnesemia in large surgeries, prevention / treatment of laryngospasm, prevention of myoclonus after venous injection of …	intravenous, intramuscle	residual curarization, hypotension	moderate	30-40 mg.kg-1	<30 mg.kg.h	I do not use magnesium sulfate for sedation
2015-08-24 21:13:23	more than 20 years	yes	clonidine, dexmedetomidine, ketamine, lidocaine	brain protection, reduction of the dose of neurointramuscle blocker, attenuation of sympathetic response to tracheal intubation, postoperative analgesia, decreased anesthetic consumption, prevention and treatment of preeclampsia and seizures in eclampsia, bronchodilation, handling of pheochromocytoma, prevention of hypomagnesemia in large surgeries, prevention of chronic postoperative pain	intravenous	hypotension	mild	40-50 mg.kg-1	40 to 50 mg.kg.h	40 to 50 mg.kg.h
2015-08-24 21:20:14	1 to 5 years	Not	clonidine, ketamine, lidocaine
2015-08-24 21:23:56	Residência médica em andamento	Not	clonidine, dexmedetomidine, ketamine, lidocaine
2015-08-24 21:25:26	more than 20 years	yes	clonidine, ketamine	prevention of myocardial ischemia, brain protection, attenuation of sympathetic response to tracheal intubation, prevention and treatment of preeclampsia and seizures in eclampsia, bronchodilation, prevention / treatment of cardiac arrhythmias, handling of pheochromocytoma, prevention / treatment of laryngospasm, prevention / treatment of shivering, reduction of surgical bleeding, tetanus treatme…	intravenous	hypotension	mild	30-40 mg.kg-1	I do not use maintenance doses	I do not use magnesium sulfate for sedation
2015-08-24 21:40:59	1 to 5 years	Not	clonidine, ketamine, lidocaine
2015-08-24 21:41:18	more than 20 years	Not	clonidine, dexmedetomidine, ketamine, lidocaine
2015-08-24 21:52:28	Residência médica em andamento	Not	clonidine, dexmedetomidine, ketamine
2015-08-24 21:53:48	more than 20 years	yes	clonidine, dexmedetomidine, ketamine, lidocaine	attenuation of sympathetic response to tracheal intubation, postoperative analgesia, decreased anesthetic consumption, bronchodilation, adjuvant in spinal anesthesia, prevention / treatment of cardiac arrhythmias, prevention / treatment of laryngospasm, prevention of hyperalgesia after use of remifentanil, reduction of surgical bleeding, reduction of perioperative blood replacement, sedation, pre…	intravenous	residual curarization, hypotension	mild	i do not use	40 to 50 mg.kg.h	I do not use magnesium sulfate for sedation
2015-08-24 22:09:48	1 to 5 years	Not	clonidine, ketamine, lidocaine
2015-08-24 22:27:48	Residência médica em andamento	yes	clonidine, dexmedetomidine, ketamine, lidocaine	reduction of the dose of neurointramuscle blocker, attenuation of sympathetic response to tracheal intubation, postoperative analgesia, prevention and treatment of preeclampsia and seizures in eclampsia;	intravenous	hypotension	mild	30-40 mg.kg-1	<30 mg.kg.h	I do not use magnesium sulfate for sedation
2015-08-24 22:32:38	Residência médica em andamento	yes	clonidine, ketamine, lidocaine	reduction of the dose of neurointramuscle blocker, attenuation of sympathetic response to tracheal intubation, postoperative analgesia, decreased anesthetic consumption, prevention and treatment of preeclampsia and seizures in eclampsia, prevention / treatment of cardiac arrhythmias, prevention of hypomagnesemia in large surgeries, prevention of chronic postoperative pain, prevention / treatment …	intravenous	residual curarization	mild	40-50 mg.kg-1	<30 mg.kg.h	I do not use magnesium sulfate for sedation
2015-08-24 22:36:56	11 to 15 years	Not	clonidine, ketamine, lidocaine
2015-08-24 22:41:40	more than 20 years	Not	clonidine, ketamine, lidocaine
2015-08-24 22:49:47	more than 20 years	Not	clonidine, dexmedetomidine, ketamine, lidocaine, others
2015-08-24 23:05:45	1 to 5 years	Not	clonidine, ketamine, lidocaine
2015-08-24 23:07:36	1 to 5 years	Not	dexmedetomidine, ketamine, lidocaine
2015-08-24 23:32:13	more than 20 years	Not	I do not use anesthesia adjuvants
2015-08-24 23:33:02	more than 20 years	Not	I do not use anesthesia adjuvants
2015-08-24 23:33:24	more than 20 years	Not	I do not use anesthesia adjuvants
2015-08-24 23:35:01	1 to 5 years	yes	clonidine, dexmedetomidine, ketamine, lidocaine	reduction of the dose of neurointramuscle blocker, postoperative analgesia, decreased anesthetic consumption, prevention and treatment of preeclampsia and seizures in eclampsia, bronchodilation, prevention / treatment of cardiac arrhythmias	intravenous	None		<30 mg.kg-1	<30 mg.kg.h	I do not use magnesium sulfate for sedation
2015-08-24 23:38:37	11 to 15 years	Not	clonidine
2015-08-24 23:44:44	6 to 10 years	Not	clonidine, dexmedetomidine, ketamine
2015-08-24 23:56:50	more than 20 years	Not	clonidine, dexmedetomidine, ketamine, lidocaine, others
2015-08-25 00:10:58	more than 20 years	Not	ketamine, lidocaine
2015-08-25 01:57:53	more than 20 years	Not	clonidine, ketamine, lidocaine, others
2015-08-25 03:57:08	16 to 20 years	yes	clonidine, others	prevention and treatment of preeclampsia and seizures in eclampsia;	intravenous	respiratory depression	mild	i do not use	I do not use maintenance doses	I do not use magnesium sulfate for sedation
2015-08-25 07:52:16	more than 20 years	Not	clonidine, dexmedetomidine, lidocaine, others
2015-08-25 08:17:30	11 to 15 years	yes	clonidine, dexmedetomidine, lidocaine	attenuation of sympathetic response to tracheal intubation, decreased anesthetic consumption, prevention / treatment of cardiac arrhythmias, prevention of hypomagnesemia in large surgeries	intravenous	residual curarization	mild	30-40 mg.kg-1	I do not use maintenance doses	I do not use magnesium sulfate for sedation
2015-08-25 08:24:43	1 to 5 years	yes	clonidine, dexmedetomidine, ketamine, lidocaine	reduction of the dose of neurointramuscle blocker, postoperative analgesia, decreased anesthetic consumption, prevention and treatment of preeclampsia and seizures in eclampsia, bronchodilation, prevention / treatment of cardiac arrhythmias, prevention of hypomagnesemia in large surgeries, prevention of chronic postoperative pain, prevention of hyperalgesia after use of remifentanil, prevention /…	intravenous	hypotension	mild	<30 mg.kg-1	<30 mg.kg.h	I do not use magnesium sulfate for sedation
2015-08-25 08:43:21	1 to 5 years	Not	clonidine, ketamine, lidocaine
2015-08-25 08:56:06	1 to 5 years	Not	I do not use anesthesia adjuvants
2015-08-25 09:01:47	1 to 5 years	yes	clonidine, dexmedetomidine, ketamine, lidocaine	postoperative analgesia, decreased anesthetic consumption, bronchodilation, handling of pheochromocytoma, facilitation of tracheal intubation without the use of neurointramuscle blocker, prevention of hyperalgesia after use of remifentanil	intravenous	residual curarization, hypotension	mild, moderate	40-50 mg.kg-1	30 to 40 mg.kg.h	I do not use magnesium sulfate for sedation
2015-08-25 09:23:14	1 to 5 years	Not	clonidine, ketamine, lidocaine
2015-08-25 09:24:54	1 to 5 years	yes	clonidine, dexmedetomidine, ketamine, lidocaine, others	postoperative analgesia, decreased anesthetic consumption, prevention and treatment of preeclampsia and seizures in eclampsia;	intravenous	hypotension	mild	30-40 mg.kg-1	<30 mg.kg.h	I do not use magnesium sulfate for sedation
2015-08-25 09:29:51	more than 20 years	Not	clonidine, ketamine
2015-08-25 09:40:28	1 to 5 years	Not	clonidine, dexmedetomidine, ketamine, lidocaine, others
2015-08-25 09:54:53	6 to 10 years	yes	clonidine, dexmedetomidine, ketamine, lidocaine	prevention of myocardial ischemia, reduction of the dose of neurointramuscle blocker, attenuation of sympathetic response to tracheal intubation, postoperative analgesia, decreased anesthetic consumption, bronchodilation, prevention / treatment of cardiac arrhythmias, handling of pheochromocytoma, prevention of hypomagnesemia in large surgeries, prevention / treatment of laryngospasm, prevention …	intravenous	residual curarization, hypotension, sedation residual prolongada	mild	30-40 mg.kg-1	40 to 50 mg.kg.h	40 to 50 mg.kg.h
2015-08-25 10:09:45	1 to 5 years	yes	clonidine, dexmedetomidine, ketamine, lidocaine	prevention and treatment of preeclampsia and seizures in eclampsia, prevention of hypomagnesemia in large surgeries, induced hypotension	intravenous	residual curarization	mild	i do not use	I do not use maintenance doses	I do not use magnesium sulfate for sedation
2015-08-25 12:47:43	16 to 20 years	Not	clonidine, ketamine, others
2015-08-25 12:56:17	more than 20 years	Not	clonidine, dexmedetomidine, ketamine, lidocaine
2015-08-25 13:55:52	1 to 5 years	Not	clonidine, dexmedetomidine, ketamine, lidocaine
2015-08-25 14:43:42	more than 20 years	Not	clonidine, dexmedetomidine, lidocaine
2015-08-25 14:44:45	16 to 20 years	yes	clonidine, dexmedetomidine, ketamine, lidocaine	reduction of the dose of neurointramuscle blocker, postoperative analgesia, decreased anesthetic consumption, prevention and treatment of preeclampsia and seizures in eclampsia, bronchodilation, prevention / treatment of cardiac arrhythmias, prevention of hypomagnesemia in large surgeries, prevention of chronic postoperative pain, prevention of hyperalgesia after use of remifentanil	intravenous	hypotension	mild	i do not use	30 to 40 mg.kg.h	30-40 mg.kg-1
2015-08-25 14:59:19	1 to 5 years	Not	clonidine, ketamine
2015-08-25 15:19:12	more than 20 years	Not	dexmedetomidine
2015-08-25 15:49:48	16 to 20 years	Not	clonidine, dexmedetomidine, ketamine
2015-08-25 16:31:49	16 to 20 years	Not	clonidine, ketamine
2015-08-25 16:49:01	more than 20 years	Not	clonidine, lidocaine
2015-08-25 17:52:21	more than 20 years	Not	clonidine, dexmedetomidine, ketamine, lidocaine
2015-08-25 17:52:28	1 to 5 years	yes	clonidine, dexmedetomidine, ketamine, lidocaine	brain protection, attenuation of sympathetic response to tracheal intubation, decreased anesthetic consumption, bronchodilation, prevention / treatment of cardiac arrhythmias, handling of pheochromocytoma, prevention of chronic postoperative pain, prevention of hyperalgesia after use of remifentanil, reduction of nausea and vomiting, induced hypotension	intravenous	hypotension	mild	30-40 mg.kg-1	<30 mg.kg.h	I do not use magnesium sulfate for sedation
2015-08-25 17:59:43	more than 20 years	Not	clonidine, dexmedetomidine, ketamine, lidocaine
2015-08-25 18:30:51	more than 20 years	Not	clonidine, dexmedetomidine, ketamine
2015-08-25 18:35:39	more than 20 years	Not	clonidine, dexmedetomidine
2015-08-25 19:08:16	more than 20 years	Not	clonidine, dexmedetomidine, ketamine
2015-08-25 19:30:47	6 to 10 years	Not	clonidine, ketamine, lidocaine
2015-08-25 19:46:44	11 to 15 years	Not	clonidine
2015-08-25 20:01:38	Residência médica em andamento	Not	clonidine, dexmedetomidine, ketamine, lidocaine
2015-08-25 20:27:18	11 to 15 years	yes	clonidine, dexmedetomidine, ketamine, lidocaine	attenuation of sympathetic response to tracheal intubation, postoperative analgesia, decreased anesthetic consumption, prevention and treatment of preeclampsia and seizures in eclampsia, bronchodilation, prevention / treatment of cardiac arrhythmias, handling of pheochromocytoma, prevention of hypomagnesemia in large surgeries, prevention of chronic postoperative pain, facilitation of tracheal in…	intravenous	hypotension	mild	30-40 mg.kg-1	I do not use maintenance doses	I do not use magnesium sulfate for sedation
2015-08-25 21:08:34	Residência médica em andamento	yes	clonidine, dexmedetomidine, ketamine, lidocaine	decreased anesthetic consumption, prevention and treatment of preeclampsia and seizures in eclampsia, bronchodilation, prevention / treatment of cardiac arrhythmias, induced hypotension	intravenous	hypotension	mild	i do not use	30 to 40 mg.kg.h	I do not use magnesium sulfate for sedation
2015-08-25 22:05:45	11 to 15 years	Not	clonidine, dexmedetomidine, ketamine
2015-08-25 22:34:12	16 to 20 years	Not	clonidine, dexmedetomidine, ketamine, lidocaine
2015-08-25 22:35:50	1 to 5 years	Not	clonidine, dexmedetomidine, ketamine, lidocaine
2015-08-26 09:24:03	1 to 5 years	Not	clonidine, ketamine, lidocaine
2015-08-26 10:20:50	more than 20 years	Not	clonidine, dexmedetomidine, lidocaine
2015-08-26 10:26:50	6 to 10 years	Not	ketamine, lidocaine
2015-08-26 11:26:08	11 to 15 years	Not	clonidine
2015-08-26 11:51:13	6 to 10 years	Not	clonidine, ketamine, lidocaine
2015-08-26 12:38:06	1 to 5 years	yes	clonidine, dexmedetomidine, ketamine, lidocaine	brain protection, attenuation of sympathetic response to tracheal intubation, postoperative analgesia, decreased anesthetic consumption, prevention and treatment of preeclampsia and seizures in eclampsia, bronchodilation, prevention / treatment of cardiac arrhythmias, handling of pheochromocytoma, prevention of hypomagnesemia in large surgeries, prevention of hyperalgesia after use of remifentanil	intravenous	hypotension	mild	<30 mg.kg-1	<30 mg.kg.h	<30 mg.kg-1
2015-08-26 13:56:43	16 to 20 years	Not	clonidine, dexmedetomidine, ketamine
2015-08-26 14:26:43	16 to 20 years	Not	clonidine, lidocaine
2015-08-26 15:48:43	Residência médica em andamento	yes	clonidine, ketamine, lidocaine, others	reduction of the dose of neurointramuscle blocker, postoperative analgesia, prevention and treatment of preeclampsia and seizures in eclampsia, bronchodilation, prevention / treatment of cardiac arrhythmias, prevention of hyperalgesia after use of remifentanil	intravenous	Bradycardia		40-50 mg.kg-1	I do not use maintenance doses	I do not use magnesium sulfate for sedation
2015-08-26 17:19:15	more than 20 years	Not	clonidine, dexmedetomidine, ketamine
2015-08-26 17:54:29	1 to 5 years	Not	clonidine, dexmedetomidine, ketamine, lidocaine, others
2015-08-26 18:05:45	11 to 15 years	Not	clonidine, dexmedetomidine, ketamine, lidocaine
2015-08-26 18:34:39	1 to 5 years	yes	clonidine, ketamine, lidocaine	handling of pheochromocytoma, induced hypotension	intravenous	hypotension	mild	i do not use	I do not use maintenance doses	I do not use magnesium sulfate for sedation
2015-08-26 19:07:40	1 to 5 years	Not	clonidine, dexmedetomidine, ketamine
2015-08-26 20:25:56	more than 20 years	Not	clonidine, lidocaine
2015-08-26 20:34:07	more than 20 years	Not	clonidine, lidocaine
2015-08-26 20:44:23	1 to 5 years	Not	clonidine, dexmedetomidine
2015-08-26 22:41:48	Residência médica em andamento	yes	dexmedetomidine, lidocaine	brain protection, reduction of the dose of neurointramuscle blocker, attenuation of sympathetic response to tracheal intubation, postoperative analgesia, decreased anesthetic consumption, inhibition of preterm birth, prevention and treatment of preeclampsia and seizures in eclampsia, bronchodilation, prevention / treatment of cardiac arrhythmias, handling of pheochromocytoma, prevention of hypoma…	intravenous	hypotension	mild	30-40 mg.kg-1	30 to 40 mg.kg.h	I do not use magnesium sulfate for sedation
2015-08-26 22:58:35	more than 20 years	Not	dexmedetomidine, ketamine
2015-08-26 23:27:07	6 to 10 years	Not	clonidine, ketamine
2015-08-27 05:02:00	more than 20 years	Not	clonidine, dexmedetomidine, ketamine, lidocaine
2015-08-27 09:46:58	11 to 15 years	Not	clonidine, dexmedetomidine, ketamine
2015-08-27 10:24:57	more than 20 years	Not	lidocaine
2015-08-27 10:32:39	16 to 20 years	Not	clonidine, ketamine, lidocaine
2015-08-27 15:55:46	1 to 5 years	yes	clonidine, dexmedetomidine, ketamine	postoperative analgesia, prevention and treatment of preeclampsia and seizures in eclampsia, bronchodilation, prevention / treatment of cardiac arrhythmias, prevention of hypomagnesemia in large surgeries, prevention of chronic postoperative pain	intravenous	hypotension	mild	i do not use	<30 mg.kg.h	I do not use magnesium sulfate for sedation
2015-08-27 20:22:07	more than 20 years	Not	I do not use anesthesia adjuvants
2015-08-27 20:22:39	more than 20 years	Not	I do not use anesthesia adjuvants
2015-08-27 20:54:12	1 to 5 years	yes	clonidine, dexmedetomidine, ketamine, lidocaine	decreased anesthetic consumption, bronchodilation, prevention / treatment of cardiac arrhythmias, handling of pheochromocytoma	intravenous	residual curarization	mild	30-40 mg.kg-1	I do not use maintenance doses	I do not use magnesium sulfate for sedation
2015-08-27 22:10:17	11 to 15 years	yes	clonidine, ketamine, lidocaine	prevention and treatment of preeclampsia and seizures in eclampsia, bronchodilation	intravenous		mild	i do not use	I do not use maintenance doses	I do not use magnesium sulfate for sedation
2015-08-27 23:48:32	more than 20 years	Not	clonidine, dexmedetomidine, ketamine, lidocaine
2015-08-27 23:48:52	more than 20 years	Not	clonidine, dexmedetomidine, ketamine, lidocaine
2015-08-28 10:20:37	16 to 20 years	Not	dexmedetomidine
2015-08-28 18:37:10	6 to 10 years	Not	clonidine, ketamine
2015-08-28 20:01:00	more than 20 years	Not	lidocaine
2015-08-28 20:48:30	11 to 15 years	Not	clonidine, ketamine
2015-08-29 19:49:07	16 to 20 years	Not	clonidine, ketamine, lidocaine
2015-08-30 17:16:56	more than 20 years	Not	clonidine, ketamine, lidocaine
2015-08-31 07:00:53	more than 20 years	Not	clonidine, dexmedetomidine, ketamine
2015-08-31 12:30:31	Residência médica em andamento	Not	clonidine, dexmedetomidine, ketamine, lidocaine, others
2015-09-01 13:30:09	more than 20 years	Not	lidocaine
2015-09-04 18:21:34	11 to 15 years	Not	lidocaine
2015-09-04 22:18:06	more than 20 years	Not	clonidine, dexmedetomidine, ketamine, lidocaine
2015-09-11 15:03:52	16 to 20 years	Not	clonidine, dexmedetomidine, ketamine, lidocaine
2015-09-15 18:44:19	11 to 15 years	yes	clonidine, dexmedetomidine, ketamine, lidocaine	attenuation of sympathetic response to tracheal intubation, postoperative analgesia, decreased anesthetic consumption, prevention and treatment of preeclampsia and seizures in eclampsia, bronchodilation, prevention / treatment of cardiac arrhythmias, handling of pheochromocytoma, prevention of hypomagnesemia in large surgeries, prevention of chronic postoperative pain, facilitation of tracheal in…	intravenous	Tachycardia	mild	30-40 mg.kg-1	I do not use maintenance doses	I do not use magnesium sulfate for sedation
2015-09-17 09:17:08	more than 20 years	Not	clonidine, dexmedetomidine, ketamine, lidocaine
2015-09-20 20:01:51	more than 20 years	Not	clonidine, ketamine, lidocaine
2015-09-25 17:51:52	1 to 5 years	yes	clonidine, ketamine, lidocaine	prevention of myocardial ischemia, brain protection, reduction of the dose of neurointramuscle blocker, attenuation of sympathetic response to tracheal intubation, postoperative analgesia, decreased anesthetic consumption, inhibition of preterm birth, prevention and treatment of preeclampsia and seizures in eclampsia, bronchodilation, prevention / treatment of cardiac arrhythmias, handling of phe…	intravenous	residual curarization	mild	30-40 mg.kg-1	I do not use maintenance doses	I do not use magnesium sulfate for sedation
